# Supplementary material for: Dosage Compensation of X-Linked Muller Element F Genes but Not X-Linked Transgenes in the Australian Sheep Blowfly
Source: PLoS One. 2015 Oct 27;10(10):e0141544. doi: 10.1371/journal.pone.0141544 (PMC4624761; doi:10.1371/journal.pone.0141544)
Supplement: S4 Table — (XLSX) [file pone.0141544.s004.xlsx]

## Sheet: EF1-2
	S4 Table. Raw Ct values for qPCR data shown in Fig. 3.
	EF1-2
	A									B									C
	Well	Fluor	Target	Content	Sample	Cq	Starting Quantity (SQ)	Cq Mean		Well	Fluor	Target	Content	Sample	Cq	Starting Quantity (SQ)	Cq Mean		Well	Fluor	Target	Content	Sample	Cq	Starting Quantity (SQ)	Cq Mean
	A01	SYBR	RFP Exp	Unkn	EF 1-2 M	17.6927		17.6927		A01	SYBR	RFP Exp	Unkn	EF 1-2 M	17.9187		17.9187		A01	SYBR	RFP Exp	Unkn	EF 1-2 M	17.8016		17.8016
	A02	SYBR	Hs83	Unkn	EF 1-2 M	18.8086		18.8086		A02	SYBR	Hsp 83	Unkn	EF 1-2 M	18.7276		18.7276		A02	SYBR	Hsp83	Unkn	EF 1-2 M	18.7775		18.7775
	A03	SYBR	RFP Exp	Unkn	EF 1-2 M	17.9715		17.9715		A03	SYBR	RFP Exp	Unkn	EF 1-2 M	18.1332		18.1332		A03	SYBR	RFP Exp	Unkn	EF 1-2 M	18.0386		18.0386
	A04	SYBR	Hs83	Unkn	EF 1-2 M	18.7355		18.7355		A04	SYBR	Hsp 83	Unkn	EF 1-2 M	18.5739		18.5739		A04	SYBR	Hsp83	Unkn	EF 1-2 M	18.6712		18.6712
	A05	SYBR	RFP Exp	Unkn	EF 1-2 M	17.7579		17.7579		A05	SYBR	RFP Exp	Unkn	EF 1-2 M	18.0395		18.0395		A05	SYBR	RFP Exp	Unkn	EF 1-2 M	18.0017		18.0017
	A06	SYBR	Hs83	Unkn	EF 1-2 M	18.6862		18.6862		A06	SYBR	Hsp 83	Unkn	EF 1-2 M	18.5376		18.5376		A06	SYBR	Hsp83	Unkn	EF 1-2 M	18.6352		18.6352
	A07	SYBR	RFP Exp	Unkn	EF 1-2 M	17.8339		17.8339		A07	SYBR	RFP Exp	Unkn	EF 1-2 M	18.066		18.066		A07	SYBR	RFP Exp	Unkn	EF 1-2 M	17.9953		17.9953
	A08	SYBR	Hs83	Unkn	EF 1-2 M	18.7217		18.7217		A08	SYBR	Hsp 83	Unkn	EF 1-2 M	18.5673		18.5673		A08	SYBR	Hsp83	Unkn	EF 1-2 M	18.6918		18.6918
	A09	SYBR	RFP Exp	Unkn	EF 1-2 F	17.0099		17.0099		A09	SYBR	RFP Exp	Unkn	EF 1-2 F	17.4266		17.4266		A09	SYBR	RFP Exp	Unkn	EF 1-2 F	17.4704		17.4704
	A10	SYBR	Hs83	Unkn	EF 1-2 F	18.6605		18.6605		A10	SYBR	Hsp 83	Unkn	EF 1-2 F	18.4885		18.4885		A10	SYBR	Hsp83	Unkn	EF 1-2 F	18.4675		18.4675
	A11	SYBR	RFP Exp	Unkn	EF 1-2 F	17.2155		17.2155		A11	SYBR	RFP Exp	Unkn	EF 1-2 F	17.5737		17.5737		A11	SYBR	RFP Exp	Unkn	EF 1-2 F	17.624		17.624
	A12	SYBR	Hs83	Unkn	EF 1-2 F	18.7433		18.7433		A12	SYBR	Hsp 83	Unkn	EF 1-2 F	18.5287		18.5287		A12	SYBR	Hsp83	Unkn	EF 1-2 F	18.5973		18.5973
	A13	SYBR	RFP Exp	Unkn	EF 1-2 F	17.1048		17.1048		A13	SYBR	RFP Exp	Unkn	EF 1-2 F	17.5241		17.5241		A13	SYBR	RFP Exp	Unkn	EF 1-2 F	17.498		17.498
	A14	SYBR	Hs83	Unkn	EF 1-2 F	18.7078		18.7078		A14	SYBR	Hsp 83	Unkn	EF 1-2 F	18.4547		18.4547		A14	SYBR	Hsp83	Unkn	EF 1-2 F	18.5595		18.5595
	A15	SYBR	RFP Exp	Unkn	EF 1-2 F	17.0376		17.0376		A15	SYBR	RFP Exp	Unkn	EF 1-2 F	17.473		17.473		A15	SYBR	RFP Exp	Unkn	EF 1-2 F	17.4859		17.4859
	A16	SYBR		Unkn	EF 1-2 F	18.5513		18.5513		A16	SYBR	Hsp 83	Unkn	EF 1-2 F	18.3593		18.3593		A16	SYBR	Hsp83	Unkn	EF 1-2 F	18.4396		18.4396
	B01	SYBR	28s	Unkn	EF 1-2 M	9.50658		9.50658		B01	SYBR	28s	Unkn	EF 1-2 M	9.60919		9.60919		B01	SYBR	28s	Unkn	EF 1-2 M	9.38487		9.38487
	B02	SYBR	alpha tub	Unkn	EF 1-2 M	18.5956		18.5956		B02	SYBR	Alpha tub	Unkn	EF 1-2 M	19.2135		19.2135		B02	SYBR	Alpha tub	Unkn	EF 1-2 M	18.7489		18.7489
	B03	SYBR	28s	Unkn	EF 1-2 M	9.59878		9.59878		B03	SYBR	28s	Unkn	EF 1-2 M	9.81918		9.81918		B03	SYBR	28s	Unkn	EF 1-2 M	9.64417		9.64417
	B04	SYBR	alpha tub	Unkn	EF 1-2 M	18.5957		18.5957		B04	SYBR	Alpha tub	Unkn	EF 1-2 M	19.2898		19.2898		B04	SYBR	Alpha tub	Unkn	EF 1-2 M	18.7962		18.7962
	B05	SYBR	28s	Unkn	EF 1-2 M	9.79035		9.79035		B05	SYBR	28s	Unkn	EF 1-2 M	9.72656		9.72656		B05	SYBR	28s	Unkn	EF 1-2 M	9.53536		9.53536
	B06	SYBR	alpha tub	Unkn	EF 1-2 M	18.3413		18.3413		B06	SYBR	Alpha tub	Unkn	EF 1-2 M	19.0951		19.0951		B06	SYBR	Alpha tub	Unkn	EF 1-2 M	18.458		18.458
	B07	SYBR	28s	Unkn	EF 1-2 M	9.68843		9.68843		B07	SYBR	28s	Unkn	EF 1-2 M	9.77588		9.77588		B07	SYBR	28s	Unkn	EF 1-2 M	9.58617		9.58617
	B08	SYBR	alpha tub	Unkn	EF 1-2 M	18.4953		18.4953		B08	SYBR	Alpha tub	Unkn	EF 1-2 M	19.175		19.175		B08	SYBR	Alpha tub	Unkn	EF 1-2 M	18.7453		18.7453
	B09	SYBR	28s	Unkn	EF 1-2 F	9.66533		9.66533		B09	SYBR	28s	Unkn	EF 1-2 F	9.74926		9.74926		B09	SYBR	28s	Unkn	EF 1-2 F	9.64353		9.64353
	B10	SYBR	alpha tub	Unkn	EF 1-2 F	18.4768		18.4768		B10	SYBR	Alpha tub	Unkn	EF 1-2 F	18.6862		18.6862		B10	SYBR	Alpha tub	Unkn	EF 1-2 F	18.6309		18.6309
	B11	SYBR	28s	Unkn	EF 1-2 F	9.62209		9.62209		B11	SYBR	28s	Unkn	EF 1-2 F	9.63352		9.63352		B11	SYBR	28s	Unkn	EF 1-2 F	9.6237		9.6237
	B12	SYBR	alpha tub	Unkn	EF 1-2 F	18.4979		18.4979		B12	SYBR	Alpha tub	Unkn	EF 1-2 F	18.597		18.597		B12	SYBR	Alpha tub	Unkn	EF 1-2 F	18.6105		18.6105
	B13	SYBR	28s	Unkn	EF 1-2 F	9.61018		9.61018		B13	SYBR	28s	Unkn	EF 1-2 F	9.80366		9.80366		B13	SYBR	28s	Unkn	EF 1-2 F	9.63741		9.63741
	B14	SYBR	alpha tub	Unkn	EF 1-2 F	18.5251		18.5251		B14	SYBR	Alpha tub	Unkn	EF 1-2 F	18.7298		18.7298		B14	SYBR	Alpha tub	Unkn	EF 1-2 F	18.9117		18.9117
	B15	SYBR	28s	Unkn	EF 1-2 F	9.39575		9.39575		B15	SYBR	28s	Unkn	EF 1-2 F	9.55166		9.55166		B15	SYBR	28s	Unkn	EF 1-2 F	9.56519		9.56519
	B16	SYBR	alpha tub	Unkn	EF 1-2 F	18.5227		18.5227		B16	SYBR	Alpha tub	Unkn	EF 1-2 F	18.6411		18.6411		B16	SYBR	Alpha tub	Unkn	EF 1-2 F	18.7795		18.7795
	C01	SYBR	RFP Exp	Neg Ctrl	EF 1-2 M (-)	35.6438		35.6438		C01	SYBR	28s	Neg Ctrl	EF 1-2 M (-)			0		D01	SYBR	28s	Neg Ctrl	EF 1-2 M (-)	34.7254		34.7254
	C02	SYBR	Hs83	Neg Ctrl	EF 1-2 M (-)			0		C02	SYBR	Alpha tub	Neg Ctrl	EF 1-2 M (-)			0		D02	SYBR	Alpha tub	Neg Ctrl	EF 1-2 M (-)			0
	C03	SYBR	RFP Exp	Neg Ctrl	EF 1-2 M (-)	36.6045		36.6045		C03	SYBR	28s	Neg Ctrl	EF 1-2 M (-)	39.9632		39.9632		D03	SYBR	28s	Neg Ctrl	EF 1-2 M (-)	35.7523		35.7523
	C04	SYBR	Hs83	Neg Ctrl	EF 1-2 M (-)			0		C04	SYBR	Alpha tub	Neg Ctrl	EF 1-2 M (-)			0		D04	SYBR	Alpha tub	Neg Ctrl	EF 1-2 M (-)			0
	C05	SYBR	RFP Exp	Neg Ctrl	EF 1-2 M (-)			0		C05	SYBR	28s	Neg Ctrl	EF 1-2 M (-)			0		D05	SYBR	28s	Neg Ctrl	EF 1-2 M (-)	34.983		34.983
	C06	SYBR	Hs83	Neg Ctrl	EF 1-2 M (-)			0		C06	SYBR	Alpha tub	Neg Ctrl	EF 1-2 M (-)			0		D06	SYBR	Alpha tub	Neg Ctrl	EF 1-2 M (-)			0
	C07	SYBR	RFP Exp	Neg Ctrl	EF 1-2 M (-)			0		C07	SYBR	28s	Neg Ctrl	EF 1-2 M (-)			0		D07	SYBR	28s	Neg Ctrl	EF 1-2 M (-)	35.4277		35.4277
	C08	SYBR	Hs83	Neg Ctrl	EF 1-2 M (-)			0		C08	SYBR	Alpha tub	Neg Ctrl	EF 1-2 M (-)			0		D08	SYBR	Alpha tub	Neg Ctrl	EF 1-2 M (-)			0
	C09	SYBR	RFP Exp	Neg Ctrl	EF 1-2 F (-)			0		C09	SYBR	28s	Neg Ctrl	EF 1-2 F (-)	36.8487		36.8487		D09	SYBR	28s	Neg Ctrl	EF 1-2 F (-)	37.3902		37.3902
	C10	SYBR	Hs83	Neg Ctrl	EF 1-2 F (-)			0		C10	SYBR	Alpha tub	Neg Ctrl	EF 1-2 F (-)			0		D10	SYBR	Alpha tub	Neg Ctrl	EF 1-2 F (-)			0
	C11	SYBR	RFP Exp	Neg Ctrl	EF 1-2 F (-)			0		C11	SYBR	28s	Neg Ctrl	EF 1-2 F (-)			0		D11	SYBR	28s	Neg Ctrl	EF 1-2 F (-)	37.9167		37.9167
	C12	SYBR	Hs83	Neg Ctrl	EF 1-2 F (-)			0		C12	SYBR	Alpha tub	Neg Ctrl	EF 1-2 F (-)			0		D12	SYBR	Alpha tub	Neg Ctrl	EF 1-2 F (-)			0
	C13	SYBR	RFP Exp	Neg Ctrl	EF 1-2 F (-)	35.0869		35.0869		C13	SYBR	28s	Neg Ctrl	EF 1-2 F (-)			0		D13	SYBR	28s	Neg Ctrl	EF 1-2 F (-)	36.0635		36.0635
	C14	SYBR	Hs83	Neg Ctrl	EF 1-2 F (-)	40.8798		40.8798		C14	SYBR	Alpha tub	Neg Ctrl	EF 1-2 F (-)			0		D14	SYBR	Alpha tub	Neg Ctrl	EF 1-2 F (-)			0
	C15	SYBR	RFP Exp	Neg Ctrl	EF 1-2 F (-)			0		C15	SYBR	28s	Neg Ctrl	EF 1-2 F (-)			0		D15	SYBR	28s	Neg Ctrl	EF 1-2 F (-)	36.6307		36.6307
	C16	SYBR		Neg Ctrl	EF 1-2 F (-)	33.4263		33.4263		C16	SYBR	Alpha tub	Neg Ctrl	EF 1-2 F (-)			0		D16	SYBR	Alpha tub	Neg Ctrl	EF 1-2 F (-)			0
	D01	SYBR	28s	Neg Ctrl	EF 1-2 M (-)	40.9656		40.9656
	D02	SYBR	alpha tub	Neg Ctrl	EF 1-2 M (-)			0
	D03	SYBR	28s	Neg Ctrl	EF 1-2 M (-)			0
	D04	SYBR	alpha tub	Neg Ctrl	EF 1-2 M (-)			0
	D05	SYBR	28s	Neg Ctrl	EF 1-2 M (-)	38.5244		38.5244
	D06	SYBR	alpha tub	Neg Ctrl	EF 1-2 M (-)	37.4025		37.4025
	D07	SYBR	28s	Neg Ctrl	EF 1-2 M (-)			0
	D08	SYBR	alpha tub	Neg Ctrl	EF 1-2 M (-)			0
	D09	SYBR	28s	Neg Ctrl	EF 1-2 F (-)			0
	D10	SYBR	alpha tub	Neg Ctrl	EF 1-2 F (-)			0
	D11	SYBR	28s	Neg Ctrl	EF 1-2 F (-)	37.3714		37.3714
	D12	SYBR	alpha tub	Neg Ctrl	EF 1-2 F (-)			0
	D13	SYBR	28s	Neg Ctrl	EF 1-2 F (-)			0
	D14	SYBR	alpha tub	Neg Ctrl	EF 1-2 F (-)	34.069		34.069
	D15	SYBR	28s	Neg Ctrl	EF 1-2 F (-)			0
	D16	SYBR	alpha tub	Neg Ctrl	EF 1-2 F (-)			0

## Sheet: SLAM5
	SLAM5
	A									B									C
	Well	Fluor	Target	Content	Sample	Cq	Starting Quantity (SQ)	Cq Mean		Well	Fluor	Target	Content	Sample	Cq	Starting Quantity (SQ)	Cq Mean		Well	Fluor	Target	Content	Sample	Cq	Starting Quantity (SQ)	Cq Mean
	A01	SYBR	TurboGFP	Unkn	A SLAM5 M	28.3119		28.3119		A01	SYBR	TurboGFP	Unkn	SLM5 B m	28.328		28.328		A01	SYBR	Turbo GFP	Unkn	SLM5 C m	27.3368		27.3368
	A02	SYBR	RFPExp	Unkn	A SLAM5 M	18.7045		18.7045		A02	SYBR	RFP	Unkn	SLM5 B m	18.8303		18.8303		A02	SYBR	RFP	Unkn	SLM5 C m	18.4493		18.4493
	A03	SYBR	TurboGFP	Unkn	A SLAM5 M	28.2818		28.2818		A03	SYBR	TurboGFP	Unkn	SLM5 B m	28.5681		28.5681		A03	SYBR	Turbo GFP	Unkn	SLM5 C m	27.5683		27.5683
	A04	SYBR	RFPExp	Unkn	A SLAM5 M	18.6784		18.6784		A04	SYBR	RFP	Unkn	SLM5 B m	18.7577		18.7577		A04	SYBR	RFP	Unkn	SLM5 C m	18.34		18.34
	A05	SYBR	TurboGFP	Unkn	A SLAM5 M	28.2611		28.2611		A05	SYBR	TurboGFP	Unkn	SLM5 B m	28.4387		28.4387		A05	SYBR	Turbo GFP	Unkn	SLM5 C m	27.3065		27.3065
	A06	SYBR	RFPExp	Unkn	A SLAM5 M	18.4896		18.4896		A06	SYBR	RFP	Unkn	SLM5 B m	18.6605		18.6605		A06	SYBR	RFP	Unkn	SLM5 C m	18.3525		18.3525
	A07	SYBR	TurboGFP	Unkn	A SLAM5 M	28.3294		28.3294		A07	SYBR	TurboGFP	Unkn	SLM5 B m	28.4595		28.4595		A07	SYBR	Turbo GFP	Unkn	SLM5 C m	27.4748		27.4748
	A08	SYBR	RFPExp	Unkn	A SLAM5 M	18.7027		18.7027		A08	SYBR	RFP	Unkn	SLM5 B m	18.7498		18.7498		A08	SYBR	RFP	Unkn	SLM5 C m	18.3497		18.3497
	A09	SYBR	TurboGFP	Unkn	A SLAM5 F	27.5677		27.5677		A09	SYBR	TurboGFP	Unkn	SLM5 B f	27.5087		27.5087		A09	SYBR	Turbo GFP	Unkn	SLM5 C f	26.2676		26.2676
	A10	SYBR	RFPExp	Unkn	A SLAM5 F	17.7922		17.7922		A10	SYBR	RFP	Unkn	SLM5 B f	18.3504		18.3504		A10	SYBR	RFP	Unkn	SLM5 C f	17.4713		17.4713
	A11	SYBR	TurboGFP	Unkn	A SLAM5 F	27.5498		27.5498		A11	SYBR	TurboGFP	Unkn	SLM5 B f	27.5591		27.5591		A11	SYBR	Turbo GFP	Unkn	SLM5 C f	26.3258		26.3258
	A12	SYBR	RFPExp	Unkn	A SLAM5 F	17.842		17.842		A12	SYBR	RFP	Unkn	SLM5 B f	18.4444		18.4444		A12	SYBR	RFP	Unkn	SLM5 C f	17.5393		17.5393
	A13	SYBR	TurboGFP	Unkn	A SLAM5 F	27.3709		27.3709		A13	SYBR	TurboGFP	Unkn	SLM5 B f	27.5393		27.5393		A13	SYBR	Turbo GFP	Unkn	SLM5 C f	26.2949		26.2949
	A14	SYBR	RFPExp	Unkn	A SLAM5 F	17.7134		17.7134		A14	SYBR	RFP	Unkn	SLM5 B f	18.3769		18.3769		A14	SYBR	RFP	Unkn	SLM5 C f	17.5836		17.5836
	A15	SYBR	TurboGFP	Unkn	A SLAM5 F	27.5547		27.5547		A15	SYBR	TurboGFP	Unkn	SLM5 B f	27.4576		27.4576		A15	SYBR	Turbo GFP	Unkn	SLM5 C f	26.2822		26.2822
	A16	SYBR	RFPExp	Unkn	A SLAM5 F	17.6994		17.6994		A16	SYBR	RFP	Unkn	SLM5 B f	18.276		18.276		A16	SYBR	RFP	Unkn	SLM5 C f	17.3275		17.3275
	D01	SYBR	SLAM	Unkn	A SLAM5 M	27.0015		27.0015		B01	SYBR	TurboGFP	Neg Ctrl	SLM5 B m (-)			0		B01	SYBR	Turbo GFP	Neg Ctrl	water			0
	D02	SYBR	Hs83	Unkn	A SLAM5 M	18.2696		18.2696		B02	SYBR	RFP	Neg Ctrl	SLM5 B m (-)	37.1234		37.1234		B02	SYBR	RFP	Neg Ctrl	water			0
	D03	SYBR	SLAM	Unkn	A SLAM5 M	26.9021		26.9021		B03	SYBR	TurboGFP	Neg Ctrl	SLM5 B m (-)			0		B03	SYBR	Turbo GFP	Neg Ctrl	water			0
	D04	SYBR	Hs83	Unkn	A SLAM5 M	18.2731		18.2731		B04	SYBR	RFP	Neg Ctrl	SLM5 B m (-)	35.4363		35.4363		B04	SYBR	RFP	Neg Ctrl	water			0
	D05	SYBR	SLAM	Unkn	A SLAM5 M	26.6636		26.6636		B05	SYBR	TurboGFP	Neg Ctrl	SLM5 B m (-)			0		B05	SYBR	Turbo GFP	Neg Ctrl	water			0
	D06	SYBR	Hs83	Unkn	A SLAM5 M	18.2958		18.2958		B06	SYBR	RFP	Neg Ctrl	SLM5 B m (-)			0		B06	SYBR	RFP	Neg Ctrl	water			0
	D07	SYBR	SLAM	Unkn	A SLAM5 M	26.6977		26.6977		B07	SYBR	TurboGFP	Neg Ctrl	SLM5 B m (-)			0		B07	SYBR	Turbo GFP	Neg Ctrl	water			0
	D08	SYBR	Hs83	Unkn	A SLAM5 M	18.4372		18.4372		B08	SYBR	RFP	Neg Ctrl	SLM5 B m (-)			0		B08	SYBR	RFP	Neg Ctrl	water			0
	D09	SYBR	SLAM	Unkn	A SLAM5 F	26.953		26.953		B09	SYBR	TurboGFP	Neg Ctrl	SLM5 B f (-)			0		B09	SYBR	Turbo GFP	Neg Ctrl	SLM5 C f	36.7542		36.7542
	D10	SYBR	Hs83	Unkn	A SLAM5 F	18.4861		18.4861		B10	SYBR	RFP	Neg Ctrl	SLM5 B f (-)			0		B10	SYBR	RFP	Neg Ctrl	SLM5 C f			0
	D11	SYBR	SLAM	Unkn	A SLAM5 F	26.8762		26.8762		B11	SYBR	TurboGFP	Neg Ctrl	SLM5 B f (-)			0		B11	SYBR	Turbo GFP	Neg Ctrl	SLM5 C f			0
	D12	SYBR	Hs83	Unkn	A SLAM5 F	18.5256		18.5256		B12	SYBR	RFP	Neg Ctrl	SLM5 B f (-)			0		B12	SYBR	RFP	Neg Ctrl	SLM5 C f			0
	D13	SYBR	SLAM	Unkn	A SLAM5 F	26.9893		26.9893		B13	SYBR	TurboGFP	Neg Ctrl	SLM5 B f (-)			0		B13	SYBR	Turbo GFP	Neg Ctrl	SLM5 C f			0
	D14	SYBR	Hs83	Unkn	A SLAM5 F	18.4897		18.4897		B14	SYBR	RFP	Neg Ctrl	SLM5 B f (-)			0		B14	SYBR	RFP	Neg Ctrl	SLM5 C f			0
	D15	SYBR	SLAM	Unkn	A SLAM5 F	26.779		26.779		B15	SYBR	TurboGFP	Neg Ctrl	SLM5 B f (-)			0		B15	SYBR	Turbo GFP	Neg Ctrl	SLM5 C f			0
	D16	SYBR	Hs83	Unkn	A SLAM5 F	18.39		18.39		B16	SYBR	RFP	Neg Ctrl	SLM5 B f (-)	37.0803		37.0803		B16	SYBR	RFP	Neg Ctrl	SLM5 C f			0
	G01	SYBR	28s	Unkn	A SLAM5 M	8.82647		8.82647		E01	SYBR	SLM	Unkn	SLM5 B m	24.8746		24.8746		E01	SYBR	SLM	Unkn	SLM5 C m	25.4486		25.4486
	G02	SYBR	alpha tub	Unkn	A SLAM5 M	18.127		18.127		E02	SYBR	Hs83	Unkn	SLM5 B m	18.599		18.599		E02	SYBR	Hs83	Unkn	SLM5 C m	18.6817		18.6817
	G03	SYBR	28s	Unkn	A SLAM5 M	8.71986		8.71986		E03	SYBR	SLM	Unkn	SLM5 B m	24.7052		24.7052		E03	SYBR	SLM	Unkn	SLM5 C m	25.3017		25.3017
	G04	SYBR	alpha tub	Unkn	A SLAM5 M	18.0817		18.0817		E04	SYBR	Hs83	Unkn	SLM5 B m	18.5529		18.5529		E04	SYBR	Hs83	Unkn	SLM5 C m	18.5376		18.5376
	G05	SYBR	28s	Unkn	A SLAM5 M	8.65832		8.65832		E05	SYBR	SLM	Unkn	SLM5 B m	24.8778		24.8778		E05	SYBR	SLM	Unkn	SLM5 C m	25.3607		25.3607
	G06	SYBR	alpha tub	Unkn	A SLAM5 M	18.2438		18.2438		E06	SYBR	Hs83	Unkn	SLM5 B m	18.6964		18.6964		E06	SYBR	Hs83	Unkn	SLM5 C m	18.574		18.574
	G07	SYBR	28s	Unkn	A SLAM5 M	8.52497		8.52497		E07	SYBR	SLM	Unkn	SLM5 B m	25.0029		25.0029		E07	SYBR	SLM	Unkn	SLM5 C m	25.4193		25.4193
	G08	SYBR	alpha tub	Unkn	A SLAM5 M	18.2235		18.2235		E08	SYBR	Hs83	Unkn	SLM5 B m	18.8933		18.8933		E08	SYBR	Hs83	Unkn	SLM5 C m	18.5534		18.5534
	G09	SYBR	28s	Unkn	A SLAM5 F	8.77234		8.77234		E09	SYBR	SLM	Unkn	SLM5 B f	25.1082		25.1082		E09	SYBR	SLM	Unkn	SLM5 C f	25.1985		25.1985
	G10	SYBR	alpha tub	Unkn	A SLAM5 F	18.5855		18.5855		E10	SYBR	Hs83	Unkn	SLM5 B f	19.3877		19.3877		E10	SYBR	Hs83	Unkn	SLM5 C f	18.5111		18.5111
	G11	SYBR	28s	Unkn	A SLAM5 F	8.78887		8.78887		E11	SYBR	SLM	Unkn	SLM5 B f	25.0272		25.0272		E11	SYBR	SLM	Unkn	SLM5 C f	25.169		25.169
	G12	SYBR	alpha tub	Unkn	A SLAM5 F	18.523		18.523		E12	SYBR	Hs83	Unkn	SLM5 B f	19.4181		19.4181		E12	SYBR	Hs83	Unkn	SLM5 C f	18.4622		18.4622
	G13	SYBR	28s	Unkn	A SLAM5 F	8.79178		8.79178		E13	SYBR	SLM	Unkn	SLM5 B f	25.2028		25.2028		E13	SYBR	SLM	Unkn	SLM5 C f	25.1929		25.1929
	G14	SYBR	alpha tub	Unkn	A SLAM5 F	18.3736		18.3736		E14	SYBR	Hs83	Unkn	SLM5 B f	19.6094		19.6094		E14	SYBR	Hs83	Unkn	SLM5 C f	18.475		18.475
	G15	SYBR	28s	Unkn	A SLAM5 F	8.6279		8.6279		E15	SYBR	SLM	Unkn	SLM5 B f	25.1418		25.1418		E15	SYBR	SLM	Unkn	SLM5 C f	25.2815		25.2815
	G16	SYBR	alpha tub	Unkn	A SLAM5 F	18.5111		18.5111		E16	SYBR	Hs83	Unkn	SLM5 B f	19.5382		19.5382		E16	SYBR	Hs83	Unkn	SLM5 C f	18.4199		18.4199
	H01	SYBR	28s	Neg Ctrl	A SLAM5 M (-)	26.1928		26.1928		F01	SYBR	SLM	Neg Ctrl	SLM5 B m (-)	32.2929		32.2929		F01	SYBR	SLM	Neg Ctrl	water	31.9086		31.9086
	H02	SYBR	alpha tub	Neg Ctrl	A SLAM5 M (-)	34.25		34.25		F02	SYBR	Hs83	Neg Ctrl	SLM5 B m (-)			0		F02	SYBR	Hs83	Neg Ctrl	water			0
	H03	SYBR	28s	Neg Ctrl	A SLAM5 M (-)	25.8625		25.8625		F03	SYBR	SLM	Neg Ctrl	SLM5 B m (-)	32.23		32.23		F03	SYBR	SLM	Neg Ctrl	water	31.5823		31.5823
	H04	SYBR	alpha tub	Neg Ctrl	A SLAM5 M (-)	37.2049		37.2049		F04	SYBR	Hs83	Neg Ctrl	SLM5 B m (-)			0		F04	SYBR	Hs83	Neg Ctrl	water			0
	H05	SYBR	28s	Neg Ctrl	A SLAM5 M (-)	26.1552		26.1552		F05	SYBR	SLM	Neg Ctrl	SLM5 B m (-)	31.8851		31.8851		F05	SYBR	SLM	Neg Ctrl	water	31.6078		31.6078
	H06	SYBR	alpha tub	Neg Ctrl	A SLAM5 M (-)	35.1087		35.1087		F06	SYBR	Hs83	Neg Ctrl	SLM5 B m (-)			0		F06	SYBR	Hs83	Neg Ctrl	water			0
	H07	SYBR	28s	Neg Ctrl	A SLAM5 M (-)	26.0857		26.0857		F07	SYBR	SLM	Neg Ctrl	SLM5 B m (-)	31.9653		31.9653		F07	SYBR	SLM	Neg Ctrl	water	31.5308		31.5308
	H08	SYBR	alpha tub	Neg Ctrl	A SLAM5 M (-)	34.1464		34.1464		F08	SYBR	Hs83	Neg Ctrl	SLM5 B m (-)			0		F08	SYBR	Hs83	Neg Ctrl	water			0
	H09	SYBR	28s	Neg Ctrl	A SLAM5 F (-)	28.0585		28.0585		F09	SYBR	SLM	Neg Ctrl	SLM5 B f (-)	32.1394		32.1394		F09	SYBR	SLM	Neg Ctrl	SLM5 C f	31.7288		31.7288
	H10	SYBR	alpha tub	Neg Ctrl	A SLAM5 F (-)			0		F10	SYBR	Hs83	Neg Ctrl	SLM5 B f (-)			0		F10	SYBR	Hs83	Neg Ctrl	SLM5 C f			0
	H11	SYBR	28s	Neg Ctrl	A SLAM5 F (-)	28.111		28.111		F11	SYBR	SLM	Neg Ctrl	SLM5 B f (-)	32.352		32.352		F11	SYBR	SLM	Neg Ctrl	SLM5 C f	31.5401		31.5401
	H12	SYBR	alpha tub	Neg Ctrl	A SLAM5 F (-)	36.1576		36.1576		F12	SYBR	Hs83	Neg Ctrl	SLM5 B f (-)			0		F12	SYBR	Hs83	Neg Ctrl	SLM5 C f			0
	H13	SYBR	28s	Neg Ctrl	A SLAM5 F (-)	28.0629		28.0629		F13	SYBR	SLM	Neg Ctrl	SLM5 B f (-)	31.9346		31.9346		F13	SYBR	SLM	Neg Ctrl	SLM5 C f	31.7219		31.7219
	H14	SYBR	alpha tub	Neg Ctrl	A SLAM5 F (-)			0		F14	SYBR	Hs83	Neg Ctrl	SLM5 B f (-)			0		F14	SYBR	Hs83	Neg Ctrl	SLM5 C f			0
	H15	SYBR	28s	Neg Ctrl	A SLAM5 F (-)	28.0616		28.0616		F15	SYBR	SLM	Neg Ctrl	SLM5 B f (-)	32.1114		32.1114		F15	SYBR	SLM	Neg Ctrl	SLM5 C f	31.7131		31.7131
	H16	SYBR	alpha tub	Neg Ctrl	A SLAM5 F (-)			0		F16	SYBR	Hs83	Neg Ctrl	SLM5 B f (-)			0		F16	SYBR	Hs83	Neg Ctrl	SLM5 C f			0
										I01	SYBR	28s	Unkn	SLM5 B m	10.4388		10.4388		I01	SYBR	28s	Unkn	SLM5 C m	9.68632		9.68632
										I02	SYBR	Alpha Tub	Unkn	SLM5 B m	18.1888		18.1888		I02	SYBR	alpha tub	Unkn	SLM5 C m	18.4498		18.4498
										I03	SYBR	28s	Unkn	SLM5 B m	10.49		10.49		I03	SYBR	28s	Unkn	SLM5 C m	9.59142		9.59142
										I04	SYBR	Alpha Tub	Unkn	SLM5 B m	18.3113		18.3113		I04	SYBR	alpha tub	Unkn	SLM5 C m	18.4351		18.4351
										I05	SYBR	28s	Unkn	SLM5 B m	10.2984		10.2984		I05	SYBR	28s	Unkn	SLM5 C m	9.61757		9.61757
										I06	SYBR	Alpha Tub	Unkn	SLM5 B m	18.1938		18.1938		I06	SYBR	alpha tub	Unkn	SLM5 C m	18.6004		18.6004
										I07	SYBR	28s	Unkn	SLM5 B m	10.5794		10.5794		I07	SYBR	28s	Unkn	SLM5 C m	9.75877		9.75877
										I08	SYBR	Alpha Tub	Unkn	SLM5 B m	18.2354		18.2354		I08	SYBR	alpha tub	Unkn	SLM5 C m	18.5312		18.5312
										I09	SYBR	28s	Unkn	SLM5 B f	11.023		11.023		I09	SYBR	28s	Unkn	SLM5 C f	9.42529		9.42529
										I10	SYBR	Alpha Tub	Unkn	SLM5 B f	19.0424		19.0424		I10	SYBR	alpha tub	Unkn	SLM5 C f	18.3143		18.3143
										I11	SYBR	28s	Unkn	SLM5 B f	10.6418		10.6418		I11	SYBR	28s	Unkn	SLM5 C f	9.50649		9.50649
										I12	SYBR	Alpha Tub	Unkn	SLM5 B f	19.0788		19.0788		I12	SYBR	alpha tub	Unkn	SLM5 C f	18.2813		18.2813
										I13	SYBR	28s	Unkn	SLM5 B f	10.6812		10.6812		I13	SYBR	28s	Unkn	SLM5 C f	9.50353		9.50353
										I14	SYBR	Alpha Tub	Unkn	SLM5 B f	18.8532		18.8532		I14	SYBR	alpha tub	Unkn	SLM5 C f	18.2652		18.2652
										I15	SYBR	28s	Unkn	SLM5 B f	10.6533		10.6533		I15	SYBR	28s	Unkn	SLM5 C f	10.1699		10.1699
										I16	SYBR	Alpha Tub	Unkn	SLM5 B f	19.1537		19.1537		I16	SYBR	alpha tub	Unkn	SLM5 C f	18.32		18.32
										J01	SYBR	28s	Neg Ctrl	SLM5 B m (-)			0		J01	SYBR	28s	Neg Ctrl	water			0
										J02	SYBR	Alpha Tub	Neg Ctrl	SLM5 B m (-)			0		J02	SYBR	alpha tub	Neg Ctrl	water			0
										J03	SYBR	28s	Neg Ctrl	SLM5 B m (-)	38.6548		38.6548		J03	SYBR	28s	Neg Ctrl	water			0
										J04	SYBR	Alpha Tub	Neg Ctrl	SLM5 B m (-)			0		J04	SYBR	alpha tub	Neg Ctrl	water			0
										J05	SYBR	28s	Neg Ctrl	SLM5 B m (-)	38.471		38.471		J05	SYBR	28s	Neg Ctrl	water			0
										J06	SYBR	Alpha Tub	Neg Ctrl	SLM5 B m (-)	37.4086		37.4086		J06	SYBR	alpha tub	Neg Ctrl	water			0
										J07	SYBR	28s	Neg Ctrl	SLM5 B m (-)	39.2724		39.2724		J07	SYBR	28s	Neg Ctrl	water	37.5967		37.5967
										J08	SYBR	Alpha Tub	Neg Ctrl	SLM5 B m (-)			0		J08	SYBR	alpha tub	Neg Ctrl	water			0
										J09	SYBR	28s	Neg Ctrl	SLM5 B f (-)	39.3149		39.3149		J09	SYBR	28s	Neg Ctrl	SLM5 C f			0
										J10	SYBR	Alpha Tub	Neg Ctrl	SLM5 B f (-)			0		J10	SYBR	alpha tub	Neg Ctrl	SLM5 C f			0
										J11	SYBR	28s	Neg Ctrl	SLM5 B f (-)	37.8666		37.8666		J11	SYBR	28s	Neg Ctrl	SLM5 C f	37.3122		37.3122
										J12	SYBR	Alpha Tub	Neg Ctrl	SLM5 B f (-)			0		J12	SYBR	alpha tub	Neg Ctrl	SLM5 C f			0
										J13	SYBR	28s	Neg Ctrl	SLM5 B f (-)			0		J13	SYBR	28s	Neg Ctrl	SLM5 C f	36.5862		36.5862
										J14	SYBR	Alpha Tub	Neg Ctrl	SLM5 B f (-)			0		J14	SYBR	alpha tub	Neg Ctrl	SLM5 C f			0
										J15	SYBR	28s	Neg Ctrl	SLM5 B f (-)			0		J15	SYBR	28s	Neg Ctrl	SLM5 C f			0
										J16	SYBR	Alpha Tub	Neg Ctrl	SLM5 B f (-)			0		J16	SYBR	alpha tub	Neg Ctrl	SLM5 C f			0

## Sheet: DR3-9
	DR3-9
	A									B									C									D
	Well	Fluor	Target	Content	Sample	Cq	Starting Quantity (SQ)	Cq Mean		Well	Fluor	Target	Content	Sample	Cq	Starting Quantity (SQ)	Cq Mean		Well	Fluor	Target	Content	Sample	Cq	Starting Quantity (SQ)	Cq Mean		Well	Fluor	Target	Content	Sample	Cq	Starting Quantity (SQ)	Cq Mean
	A01	SYBR	Zs Green	Unkn	DR3-9 M	19.4		19.4		A01	SYBR	ZsGreen	Unkn	DR3-9 M	19.9547		19.9547		F01	SYBR	ZsGreen	Unkn	DR3-9 M	19.7963		19.7963		A01	SYBR	ZsGreen	Unkn	DR3-9 M	19.9027		19.9027
	A02	SYBR	Hs83	Unkn	DR3-9 M	18.7745		18.7745		A02	SYBR	Hsp83	Unkn	DR3-9 M	18.622		18.622		F02	SYBR	Hsp83	Unkn	DR3-9 M	19.1078		19.1078		A02	SYBR	Hsp83	Unkn	DR3-9 M	18.7813		18.7813
	A03	SYBR	Zs Green	Unkn	DR3-9 M	19.6434		19.6434		A03	SYBR	ZsGreen	Unkn	DR3-9 M	20.1257		20.1257		F03	SYBR	ZsGreen	Unkn	DR3-9 M	19.9526		19.9526		A03	SYBR	ZsGreen	Unkn	DR3-9 M	20.0333		20.0333
	A04	SYBR	Hs83	Unkn	DR3-9 M	18.6253		18.6253		A04	SYBR	Hsp83	Unkn	DR3-9 M	18.5026		18.5026		F04	SYBR	Hsp83	Unkn	DR3-9 M	19.0493		19.0493		A04	SYBR	Hsp83	Unkn	DR3-9 M	18.6148		18.6148
	A05	SYBR	Zs Green	Unkn	DR3-9 M	19.5165		19.5165		A05	SYBR	ZsGreen	Unkn	DR3-9 M	20.0943		20.0943		F05	SYBR	ZsGreen	Unkn	DR3-9 M	19.616		19.616		A05	SYBR	ZsGreen	Unkn	DR3-9 M	19.9329		19.9329
	A06	SYBR	Hs83	Unkn	DR3-9 M	18.6262		18.6262		A06	SYBR	Hsp83	Unkn	DR3-9 M	18.657		18.657		F06	SYBR	Hsp83	Unkn	DR3-9 M	19.0284		19.0284		A06	SYBR	Hsp83	Unkn	DR3-9 M	18.5197		18.5197
	A07	SYBR	Zs Green	Unkn	DR3-9 M	19.5915		19.5915		A07	SYBR	ZsGreen	Unkn	DR3-9 M	20.2442		20.2442		F07	SYBR	ZsGreen	Unkn	DR3-9 M	19.8373		19.8373		A07	SYBR	ZsGreen	Unkn	DR3-9 M	19.9786		19.9786
	A08	SYBR	Hs83	Unkn	DR3-9 M	18.665		18.665		A08	SYBR	Hsp83	Unkn	DR3-9 M	18.6565		18.6565		F08	SYBR	Hsp83	Unkn	DR3-9 M	19.0966		19.0966		A08	SYBR	Hsp83	Unkn	DR3-9 M	18.6156		18.6156
	A09	SYBR	Zs Green	Unkn	DR3-9 F	18.3331		18.3331		A09	SYBR	ZsGreen	Unkn	DR3-9 F	18.7296		18.7296		F09	SYBR	ZsGreen	Unkn	DR3-9 F	19.0556		19.0556		A09	SYBR	ZsGreen	Unkn	DR3-9 F	18.8167		18.8167
	A10	SYBR	Hs83	Unkn	DR3-9 F	18.4571		18.4571		A10	SYBR	Hsp83	Unkn	DR3-9 F	18.5941		18.5941		F10	SYBR	Hsp83	Unkn	DR3-9 F	19.1992		19.1992		A10	SYBR	Hsp83	Unkn	DR3-9 F	18.1974		18.1974
	A11	SYBR	Zs Green	Unkn	DR3-9 F	18.4947		18.4947		A11	SYBR	ZsGreen	Unkn	DR3-9 F	19.006		19.006		F11	SYBR	ZsGreen	Unkn	DR3-9 F	19.0249		19.0249		A11	SYBR	ZsGreen	Unkn	DR3-9 F	18.9687		18.9687
	A12	SYBR	Hs83	Unkn	DR3-9 F	18.5085		18.5085		A12	SYBR	Hsp83	Unkn	DR3-9 F	18.6164		18.6164		F12	SYBR	Hsp83	Unkn	DR3-9 F	18.9911		18.9911		A12	SYBR	Hsp83	Unkn	DR3-9 F	18.2414		18.2414
	A13	SYBR	Zs Green	Unkn	DR3-9 F	18.3717		18.3717		A13	SYBR	ZsGreen	Unkn	DR3-9 F	18.606		18.606		F13	SYBR	ZsGreen	Unkn	DR3-9 F	18.6401		18.6401		A13	SYBR	ZsGreen	Unkn	DR3-9 F	18.8376		18.8376
	A14	SYBR	Hs83	Unkn	DR3-9 F	18.3794		18.3794		A14	SYBR	Hsp83	Unkn	DR3-9 F	18.7133		18.7133		F14	SYBR	Hsp83	Unkn	DR3-9 F	19.336		19.336		A14	SYBR	Hsp83	Unkn	DR3-9 F	18.1831		18.1831
	A15	SYBR	Zs Green	Unkn	DR3-9 F	18.3683		18.3683		A15	SYBR	ZsGreen	Unkn	DR3-9 F	18.5211		18.5211		F15	SYBR	ZsGreen	Unkn	DR3-9 F	18.6855		18.6855		A15	SYBR	ZsGreen	Unkn	DR3-9 F	18.8009		18.8009
	A16	SYBR	Hs83	Unkn	DR3-9 F	18.3352		18.3352		A16	SYBR	Hsp83	Unkn	DR3-9 F	18.4504		18.4504		F16	SYBR	Hsp83	Unkn	DR3-9 F	19.4816		19.4816		A16	SYBR	Hsp83	Unkn	DR3-9 F	18.1485		18.1485
	B01	SYBR	tTAV	Unkn	DR3-9 M	24.5622		24.5622		B01	SYBR	tTAV	Unkn	DR3-9 M	23.9263		23.9263		G01	SYBR	tTAV	Unkn	DR3-9 M	24.3607		24.3607		B01	SYBR	tTAv	Unkn	DR3-9 M	24.2227		24.2227
	B02	SYBR	LcSpt	Unkn	DR3-9 M	30.8041		30.8041		B02	SYBR	LcSpt	Unkn	DR3-9 M	30.211		30.211		G02	SYBR	LcSpt	Unkn	DR3-9 M	29.9394		29.9394		B02	SYBR	Spt	Unkn	DR3-9 M	30.3076		30.3076
	B03	SYBR	tTAV	Unkn	DR3-9 M	24.6644		24.6644		B03	SYBR	tTAV	Unkn	DR3-9 M	23.7849		23.7849		G03	SYBR	tTAV	Unkn	DR3-9 M	24.3922		24.3922		B03	SYBR	tTAv	Unkn	DR3-9 M	24.422		24.422
	B04	SYBR	LcSpt	Unkn	DR3-9 M	30.8133		30.8133		B04	SYBR	LcSpt	Unkn	DR3-9 M	29.8136		29.8136		G04	SYBR	LcSpt	Unkn	DR3-9 M	29.9274		29.9274		B04	SYBR	Spt	Unkn	DR3-9 M	30.3446		30.3446
	B05	SYBR	tTAV	Unkn	DR3-9 M	24.6167		24.6167		B05	SYBR	tTAV	Unkn	DR3-9 M	24.0964		24.0964		G05	SYBR	tTAV	Unkn	DR3-9 M	24.3625		24.3625		B05	SYBR	tTAv	Unkn	DR3-9 M	24.4148		24.4148
	B06	SYBR	LcSpt	Unkn	DR3-9 M	30.4453		30.4453		B06	SYBR	LcSpt	Unkn	DR3-9 M	29.6178		29.6178		G06	SYBR	LcSpt	Unkn	DR3-9 M	29.7199		29.7199		B06	SYBR	Spt	Unkn	DR3-9 M	29.8428		29.8428
	B07	SYBR	tTAV	Unkn	DR3-9 M	24.7909		24.7909		B07	SYBR	tTAV	Unkn	DR3-9 M	23.908		23.908		G07	SYBR	tTAV	Unkn	DR3-9 M	24.129		24.129		B07	SYBR	tTAv	Unkn	DR3-9 M	24.4484		24.4484
	B08	SYBR	LcSpt	Unkn	DR3-9 M	31.0671		31.0671		B08	SYBR	LcSpt	Unkn	DR3-9 M	29.772		29.772		G08	SYBR	LcSpt	Unkn	DR3-9 M	29.9059		29.9059		B08	SYBR	Spt	Unkn	DR3-9 M	30.1693		30.1693
	B09	SYBR	tTAV	Unkn	DR3-9 F	24.1555		24.1555		B09	SYBR	tTAV	Unkn	DR3-9 F	23.9469		23.9469		G09	SYBR	tTAV	Unkn	DR3-9 F	24.2029		24.2029		B09	SYBR	tTAv	Unkn	DR3-9 F	24.3315		24.3315
	B10	SYBR	LcSpt	Unkn	DR3-9 F	30.8315		30.8315		B10	SYBR	LcSpt	Unkn	DR3-9 F	30.4169		30.4169		G10	SYBR	LcSpt	Unkn	DR3-9 F	30.649		30.649		B10	SYBR	Spt	Unkn	DR3-9 F	30.1241		30.1241
	B11	SYBR	tTAV	Unkn	DR3-9 F	24.1693		24.1693		B11	SYBR	tTAV	Unkn	DR3-9 F	23.8226		23.8226		G11	SYBR	tTAV	Unkn	DR3-9 F	24.0382		24.0382		B11	SYBR	tTAv	Unkn	DR3-9 F	24.2431		24.2431
	B12	SYBR	LcSpt	Unkn	DR3-9 F	30.6401		30.6401		B12	SYBR	LcSpt	Unkn	DR3-9 F	30.8754		30.8754		G12	SYBR	LcSpt	Unkn	DR3-9 F	30.5105		30.5105		B12	SYBR	Spt	Unkn	DR3-9 F	30.1883		30.1883
	B13	SYBR	tTAV	Unkn	DR3-9 F	24.2143		24.2143		B13	SYBR	tTAV	Unkn	DR3-9 F	23.9762		23.9762		G13	SYBR	tTAV	Unkn	DR3-9 F	24.0218		24.0218		B13	SYBR	tTAv	Unkn	DR3-9 F	24.3892		24.3892
	B14	SYBR	LcSpt	Unkn	DR3-9 F	30.6887		30.6887		B14	SYBR	LcSpt	Unkn	DR3-9 F	30.8481		30.8481		G14	SYBR	LcSpt	Unkn	DR3-9 F	30.4946		30.4946		B14	SYBR	Spt	Unkn	DR3-9 F	30.342		30.342
	B15	SYBR	tTAV	Unkn	DR3-9 F	24.0568		24.0568		B15	SYBR	tTAV	Unkn	DR3-9 F	24.0597		24.0597		G15	SYBR	tTAV	Unkn	DR3-9 F	24.2287		24.2287		B15	SYBR	tTAv	Unkn	DR3-9 F	24.432		24.432
	B16	SYBR	LcSpt	Unkn	DR3-9 F	30.4932		30.4932		B16	SYBR	LcSpt	Unkn	DR3-9 F	31.0973		31.0973		G16	SYBR	LcSpt	Unkn	DR3-9 F	30.4399		30.4399		B16	SYBR	Spt	Unkn	DR3-9 F	30.2711		30.2711
	C01	SYBR	28s	Unkn	DR3-9 M	9.50902		9.50902		C01	SYBR	28s	Unkn	DR3-9 M	9.81856		9.81856		H01	SYBR	28s	Unkn	DR3-9 M	10.0442		10.0442		C01	SYBR	28s	Unkn	DR3-9 M	9.60754		9.60754
	C02	SYBR	alpha tub	Unkn	DR3-9 M	18.4599		18.4599		C02	SYBR	Alpha tub	Unkn	DR3-9 M	18.6418		18.6418		H02	SYBR	Alpha tub	Unkn	DR3-9 M	18.7501		18.7501		C02	SYBR	Alpha tubulin	Unkn	DR3-9 M	18.9827		18.9827
	C03	SYBR	28s	Unkn	DR3-9 M	9.39614		9.39614		C03	SYBR	28s	Unkn	DR3-9 M	9.81832		9.81832		H03	SYBR	28s	Unkn	DR3-9 M	9.77003		9.77003		C03	SYBR	28s	Unkn	DR3-9 M	9.44422		9.44422
	C04	SYBR	alpha tub	Unkn	DR3-9 M	18.3405		18.3405		C04	SYBR	Alpha tub	Unkn	DR3-9 M	18.4652		18.4652		H04	SYBR	Alpha tub	Unkn	DR3-9 M	19.0289		19.0289		C04	SYBR	Alpha tubulin	Unkn	DR3-9 M	18.8577		18.8577
	C05	SYBR	28s	Unkn	DR3-9 M	9.25445		9.25445		C05	SYBR	28s	Unkn	DR3-9 M	9.73829		9.73829		H05	SYBR	28s	Unkn	DR3-9 M	10.0245		10.0245		C05	SYBR	28s	Unkn	DR3-9 M	9.38749		9.38749
	C06	SYBR	alpha tub	Unkn	DR3-9 M	18.37		18.37		C06	SYBR	Alpha tub	Unkn	DR3-9 M	18.5296		18.5296		H06	SYBR	Alpha tub	Unkn	DR3-9 M	18.9788		18.9788		C06	SYBR	Alpha tubulin	Unkn	DR3-9 M	18.7328		18.7328
	C07	SYBR	28s	Unkn	DR3-9 M	9.35642		9.35642		C07	SYBR	28s	Unkn	DR3-9 M	9.86027		9.86027		H07	SYBR	28s	Unkn	DR3-9 M	10.0171		10.0171		C07	SYBR	28s	Unkn	DR3-9 M	9.36769		9.36769
	C08	SYBR	alpha tub	Unkn	DR3-9 M	18.31		18.31		C08	SYBR	Alpha tub	Unkn	DR3-9 M	18.503		18.503		H08	SYBR	Alpha tub	Unkn	DR3-9 M	18.814		18.814		C08	SYBR	Alpha tubulin	Unkn	DR3-9 M	18.8533		18.8533
	C09	SYBR	28s	Unkn	DR3-9 F	9.37541		9.37541		C09	SYBR	28s	Unkn	DR3-9 F	9.85532		9.85532		H09	SYBR	28s	Unkn	DR3-9 F	9.99514		9.99514		C09	SYBR	28s	Unkn	DR3-9 F	9.46659		9.46659
	C10	SYBR	alpha tub	Unkn	DR3-9 F	18.0747		18.0747		C10	SYBR	Alpha tub	Unkn	DR3-9 F	18.6169		18.6169		H10	SYBR	Alpha tub	Unkn	DR3-9 F	18.9275		18.9275		C10	SYBR	Alpha tubulin	Unkn	DR3-9 F	19.2395		19.2395
	C11	SYBR	28s	Unkn	DR3-9 F	9.26531		9.26531		C11	SYBR	28s	Unkn	DR3-9 F	9.85022		9.85022		H11	SYBR	28s	Unkn	DR3-9 F	9.93646		9.93646		C11	SYBR	28s	Unkn	DR3-9 F	9.90748		9.90748
	C12	SYBR	alpha tub	Unkn	DR3-9 F	18.1727		18.1727		C12	SYBR	Alpha tub	Unkn	DR3-9 F	18.4426		18.4426		H12	SYBR	Alpha tub	Unkn	DR3-9 F	18.9431		18.9431		C12	SYBR	Alpha tubulin	Unkn	DR3-9 F	18.9128		18.9128
	C13	SYBR	28s	Unkn	DR3-9 F	9.25995		9.25995		C13	SYBR	28s	Unkn	DR3-9 F	9.58376		9.58376		H13	SYBR	28s	Unkn	DR3-9 F	10.0249		10.0249		C13	SYBR	28s	Unkn	DR3-9 F	9.4002		9.4002
	C14	SYBR	alpha tub	Unkn	DR3-9 F	18.1971		18.1971		C14	SYBR	Alpha tub	Unkn	DR3-9 F	18.3391		18.3391		H14	SYBR	Alpha tub	Unkn	DR3-9 F	18.8203		18.8203		C14	SYBR	Alpha tubulin	Unkn	DR3-9 F	19.0721		19.0721
	C15	SYBR	28s	Unkn	DR3-9 F	9.37646		9.37646		C15	SYBR	28s	Unkn	DR3-9 F	9.74929		9.74929		H15	SYBR	28s	Unkn	DR3-9 F	10.0697		10.0697		C15	SYBR	28s	Unkn	DR3-9 F	9.51		9.51
	C16	SYBR	alpha tub	Unkn	DR3-9 F	18.6773		18.6773		C16	SYBR	Alpha tub	Unkn	DR3-9 F	18.5374		18.5374		H16	SYBR	Alpha tub	Unkn	DR3-9 F	19.1784		19.1784		C16	SYBR	Alpha tubulin	Unkn	DR3-9 F	18.9392		18.9392
	D01	SYBR	Zs Green	Neg Ctrl	DR3-9 M (-)			0		D01	SYBR	28s	Neg Ctrl	DR3-9 M (-)			0		I01	SYBR	28s	Neg Ctrl	DR3-9 M (-)	38.2439		38.2439		E01	SYBR	28s	Neg Ctrl	DR3-9 M (-)	37.1782		37.1782
	D02	SYBR	Hs83	Neg Ctrl	DR3-9 M (-)			0		D02	SYBR	Alpha tub	Neg Ctrl	DR3-9 M (-)			0		I02	SYBR	Alpha tub	Neg Ctrl	DR3-9 M (-)	34.7621		34.7621		E02	SYBR	Alpha tubulin	Neg Ctrl	DR3-9 M (-)			0
	D03	SYBR	Zs Green	Neg Ctrl	DR3-9 M (-)			0		D03	SYBR	28s	Neg Ctrl	DR3-9 M (-)	39.2109		39.2109		I03	SYBR	28s	Neg Ctrl	DR3-9 M (-)	23.953		23.953		E03	SYBR	28s	Neg Ctrl	DR3-9 M (-)	36.6633		36.6633
	D04	SYBR	Hs83	Neg Ctrl	DR3-9 M (-)			0		D04	SYBR	Alpha tub	Neg Ctrl	DR3-9 M (-)			0		I04	SYBR	Alpha tub	Neg Ctrl	DR3-9 M (-)			0		E04	SYBR	Alpha tubulin	Neg Ctrl	DR3-9 M (-)			0
	D05	SYBR	Zs Green	Neg Ctrl	DR3-9 M (-)	33.9703		33.9703		D05	SYBR	28s	Neg Ctrl	DR3-9 M (-)	39.7741		39.7741		I05	SYBR	28s	Neg Ctrl	DR3-9 M (-)	22.7075		22.7075		E05	SYBR	28s	Neg Ctrl	DR3-9 M (-)			0
	D06	SYBR	Hs83	Neg Ctrl	DR3-9 M (-)	27.999		27.999		D06	SYBR	Alpha tub	Neg Ctrl	DR3-9 M (-)			0		I06	SYBR	Alpha tub	Neg Ctrl	DR3-9 M (-)			0		E06	SYBR	Alpha tubulin	Neg Ctrl	DR3-9 M (-)			0
	D07	SYBR	Zs Green	Neg Ctrl	DR3-9 M (-)			0		D07	SYBR	28s	Neg Ctrl	DR3-9 M (-)	40.3958		40.3958		I07	SYBR	28s	Neg Ctrl	DR3-9 M (-)			0		E07	SYBR	28s	Neg Ctrl	DR3-9 M (-)			0
	D08	SYBR	Hs83	Neg Ctrl	DR3-9 M (-)	34.5173		34.5173		D08	SYBR	Alpha tub	Neg Ctrl	DR3-9 M (-)			0		I08	SYBR	Alpha tub	Neg Ctrl	DR3-9 M (-)			0		E08	SYBR	Alpha tubulin	Neg Ctrl	DR3-9 M (-)			0
	D09	SYBR	Zs Green	Neg Ctrl	DR3-9 F (-)	35.298		35.298		D09	SYBR	28s	Neg Ctrl	DR3-9 F (-)	38.6459		38.6459		I09	SYBR	28s	Neg Ctrl	DR3-9 F (-)	37.497		37.497		E09	SYBR	28s	Neg Ctrl	DR3-9 F (-)	37.9724		37.9724
	D10	SYBR	Hs83	Neg Ctrl	DR3-9 F (-)			0		D10	SYBR	Alpha tub	Neg Ctrl	DR3-9 F (-)			0		I10	SYBR	Alpha tub	Neg Ctrl	DR3-9 F (-)			0		E10	SYBR	Alpha tubulin	Neg Ctrl	DR3-9 F (-)			0
	D11	SYBR	Zs Green	Neg Ctrl	DR3-9 F (-)	34.7021		34.7021		D11	SYBR	28s	Neg Ctrl	DR3-9 F (-)	37.8255		37.8255		I11	SYBR	28s	Neg Ctrl	DR3-9 F (-)	38.7063		38.7063		E11	SYBR	28s	Neg Ctrl	DR3-9 F (-)			0
	D12	SYBR	Hs83	Neg Ctrl	DR3-9 F (-)			0		D12	SYBR	Alpha tub	Neg Ctrl	DR3-9 F (-)			0		I12	SYBR	Alpha tub	Neg Ctrl	DR3-9 F (-)			0		E12	SYBR	Alpha tubulin	Neg Ctrl	DR3-9 F (-)			0
	D13	SYBR	Zs Green	Neg Ctrl	DR3-9 F (-)			0		D13	SYBR	28s	Neg Ctrl	DR3-9 F (-)	36.7513		36.7513		I13	SYBR	28s	Neg Ctrl	DR3-9 F (-)			0		E13	SYBR	28s	Neg Ctrl	DR3-9 F (-)	39.4322		39.4322
	D14	SYBR	Hs83	Neg Ctrl	DR3-9 F (-)			0		D14	SYBR	Alpha tub	Neg Ctrl	DR3-9 F (-)			0		I14	SYBR	Alpha tub	Neg Ctrl	DR3-9 F (-)			0		E14	SYBR	Alpha tubulin	Neg Ctrl	DR3-9 F (-)			0
	D15	SYBR	Zs Green	Neg Ctrl	DR3-9 F (-)			0		D15	SYBR	28s	Neg Ctrl	DR3-9 F (-)	36.5541		36.5541		I15	SYBR	28s	Neg Ctrl	DR3-9 F (-)	37.9119		37.9119		E15	SYBR	28s	Neg Ctrl	DR3-9 F (-)	37.6925		37.6925
	D16	SYBR	Hs83	Neg Ctrl	DR3-9 F (-)			0		D16	SYBR	Alpha tub	Neg Ctrl	DR3-9 F (-)			0		I16	SYBR	Alpha tub	Neg Ctrl	DR3-9 F (-)			0		E16	SYBR	Alpha tubulin	Neg Ctrl	DR3-9 F (-)			0
	E01	SYBR	tTAV	Neg Ctrl	DR3-9 M (-)	34.2273		34.2273
	E02	SYBR	LcSpt	Neg Ctrl	DR3-9 M (-)	39.6321		39.6321
	E03	SYBR	tTAV	Neg Ctrl	DR3-9 M (-)	33.5744		33.5744
	E04	SYBR	LcSpt	Neg Ctrl	DR3-9 M (-)			0
	E05	SYBR	tTAV	Neg Ctrl	DR3-9 M (-)	33.2356		33.2356
	E06	SYBR	LcSpt	Neg Ctrl	DR3-9 M (-)			0
	E07	SYBR	tTAV	Neg Ctrl	DR3-9 M (-)	34.3453		34.3453
	E08	SYBR	LcSpt	Neg Ctrl	DR3-9 M (-)			0
	E09	SYBR	tTAV	Neg Ctrl	DR3-9 F (-)	33.1195		33.1195
	E10	SYBR	LcSpt	Neg Ctrl	DR3-9 F (-)			0
	E11	SYBR	tTAV	Neg Ctrl	DR3-9 F (-)	33.2678		33.2678
	E12	SYBR	LcSpt	Neg Ctrl	DR3-9 F (-)			0
	E13	SYBR	tTAV	Neg Ctrl	DR3-9 F (-)	34.4916		34.4916
	E14	SYBR	LcSpt	Neg Ctrl	DR3-9 F (-)			0
	E15	SYBR	tTAV	Neg Ctrl	DR3-9 F (-)	34.2599		34.2599
	E16	SYBR	LcSpt	Neg Ctrl	DR3-9 F (-)	39.5599		39.5599
	F01	SYBR	28s	Neg Ctrl	DR3-9 M (-)			0
	F02	SYBR	alpha tub	Neg Ctrl	DR3-9 M (-)			0
	F03	SYBR	28s	Neg Ctrl	DR3-9 M (-)	38.7419		38.7419
	F04	SYBR	alpha tub	Neg Ctrl	DR3-9 M (-)			0
	F05	SYBR	28s	Neg Ctrl	DR3-9 M (-)	38.1563		38.1563
	F06	SYBR	alpha tub	Neg Ctrl	DR3-9 M (-)			0
	F07	SYBR	28s	Neg Ctrl	DR3-9 M (-)	38.1552		38.1552
	F08	SYBR	alpha tub	Neg Ctrl	DR3-9 M (-)	38.2285		38.2285
	F09	SYBR	28s	Neg Ctrl	DR3-9 F (-)			0
	F10	SYBR	alpha tub	Neg Ctrl	DR3-9 F (-)	38.1449		38.1449
	F11	SYBR	28s	Neg Ctrl	DR3-9 F (-)			0
	F12	SYBR	alpha tub	Neg Ctrl	DR3-9 F (-)			0
	F13	SYBR	28s	Neg Ctrl	DR3-9 F (-)	38.0684		38.0684
	F14	SYBR	alpha tub	Neg Ctrl	DR3-9 F (-)			0
	F15	SYBR	28s	Neg Ctrl	DR3-9 F (-)			0
	F16	SYBR	alpha tub	Neg Ctrl	DR3-9 F (-)			0
