# Supplementary material for: Dosage Compensation of X-Linked Muller Element F Genes but Not X-Linked Transgenes in the Australian Sheep Blowfly
Source: PLoS One. 2015 Oct 27;10(10):e0141544. doi: 10.1371/journal.pone.0141544 (PMC4624761; doi:10.1371/journal.pone.0141544)
Supplement: S5 Table — (XLSX) [file pone.0141544.s005.xlsx]

## Sheet: Sheet1
	S5 Table. Raw Ct values for qPCR data shown in Fig. 4.
	ATPs and CG1970										Thd1
	Well	Fluor	Target	Content	Sample	Cq	Starting Quantity (SQ)	Cq Mean			Well	Fluor	Target	Content	Sample	Cq	Starting Quantity (SQ)	Cq Mean
	A01	SYBR	ATPs	Neg Ctrl	0ng	34.5022		34.5022			A01	SYBR	Ephrin	Unkn	wt M	26.8099		26.8099
	A02	SYBR	CamKII	Neg Ctrl	0ng			0			A02	SYBR	Thd1	Unkn	wt M	28.6949		28.6949
	A03	SYBR	ATPs	Neg Ctrl	0ng	34.9241		34.9241			A03	SYBR	Ephrin	Unkn	wt M	26.7087		26.7087
	A04	SYBR	CamKII	Neg Ctrl	0ng			0			A04	SYBR	Thd1	Unkn	wt M	28.0431		28.0431
	A05	SYBR	ATPs	Neg Ctrl	0ng	35.9685		35.9685			A05	SYBR	Ephrin	Unkn	wt M	26.7419		26.7419
	A06	SYBR	CamKII	Neg Ctrl	0ng			0			A06	SYBR	Thd1	Unkn	wt M	27.7707		27.7707
	A07	SYBR	ATPs	Neg Ctrl	0ng	35.8978		35.8978			A07	SYBR	Ephrin	Unkn	wt M	26.8506		26.8506
	A08	SYBR	CamKII	Neg Ctrl	0ng			0			A08	SYBR	Thd1	Unkn	wt M	28.2687		28.2687
	A09	SYBR	ATPs	Unkn	wt M	22.5955		22.5955			A09	SYBR	Ephrin	Unkn	wt F	27.7165		27.7165
	A10	SYBR	CamKII	Unkn	wt M	22.6115		22.6115			A10	SYBR	Thd1	Unkn	wt F	27.7714		27.7714
	A11	SYBR	ATPs	Unkn	wt M	22.537		22.537			A11	SYBR	Ephrin	Unkn	wt F	27.5119		27.5119
	A12	SYBR	CamKII	Unkn	wt M	22.6187		22.6187			A12	SYBR	Thd1	Unkn	wt F	27.8428		27.8428
	A13	SYBR	ATPs	Unkn	wt M	22.4081		22.4081			A13	SYBR	Ephrin	Unkn	wt F	27.5354		27.5354
	A14	SYBR	CamKII	Unkn	wt M	22.5255		22.5255			A14	SYBR	Thd1	Unkn	wt F	27.6469		27.6469
	A15	SYBR	ATPs	Unkn	wt M	22.3653		22.3653			A15	SYBR	Ephrin	Unkn	wt F	27.3878		27.3878
	A16	SYBR	CamKII	Unkn	wt M	22.4916		22.4916			A16	SYBR	Thd1	Unkn	wt F	27.8594		27.8594
	A17	SYBR	ATPs	Unkn	wt F	23.2357		23.2357			A17	SYBR	Ephrin	Unkn	SLM5 M	27.0512		27.0512
	A18	SYBR	CamKII	Unkn	wt F	23.2644		23.2644			A18	SYBR	Thd1	Unkn	SLM5 M	28.4479		28.4479
	A19	SYBR	ATPs	Unkn	wt F	23.1436		23.1436			A19	SYBR	Ephrin	Unkn	SLM5 M	27.1057		27.1057
	A20	SYBR	CamKII	Unkn	wt F	23.2624		23.2624			A20	SYBR	Thd1	Unkn	SLM5 M	28.4295		28.4295
	A21	SYBR	ATPs	Unkn	wt F	23.2374		23.2374			A21	SYBR	Ephrin	Unkn	SLM5 M	27.1826		27.1826
	A22	SYBR	CamKII	Unkn	wt F	23.1249		23.1249			A22	SYBR	Thd1	Unkn	SLM5 M	28.319		28.319
	A23	SYBR	ATPs	Unkn	wt F	23.1656		23.1656			A23	SYBR	Ephrin	Unkn	SLM5 M	27.1193		27.1193
	A24	SYBR	CamKII	Unkn	wt F	23.085		23.085			A24	SYBR	Thd1	Unkn	SLM5 M	29.1204		29.1204
	B01	SYBR	ATPs	Unkn	SLM5 M	22.3386		22.3386			B01	SYBR	Ephrin	Unkn	SLM5 F	26.6372		26.6372
	B02	SYBR	CamKII	Unkn	SLM5 M	22.4922		22.4922			B02	SYBR	Thd1	Unkn	SLM5 F	27.179		27.179
	B03	SYBR	ATPs	Unkn	SLM5 M	22.1318		22.1318			B03	SYBR	Ephrin	Unkn	SLM5 F	26.4207		26.4207
	B04	SYBR	CamKII	Unkn	SLM5 M	22.395		22.395			B04	SYBR	Thd1	Unkn	SLM5 F	27.1758		27.1758
	B05	SYBR	ATPs	Unkn	SLM5 M	22.2411		22.2411			B05	SYBR	Ephrin	Unkn	SLM5 F	26.5413		26.5413
	B06	SYBR	CamKII	Unkn	SLM5 M	22.2148		22.2148			B06	SYBR	Thd1	Unkn	SLM5 F	26.8028		26.8028
	B07	SYBR	ATPs	Unkn	SLM5 M	22.3784		22.3784			B07	SYBR	Ephrin	Unkn	SLM5 F	26.6191		26.6191
	B08	SYBR	CamKII	Unkn	SLM5 M	22.4589		22.4589			B08	SYBR	Thd1	Unkn	SLM5 F	27.0897		27.0897
	B09	SYBR	ATPs	Unkn	SLM5 F	22.912		22.912			B09	SYBR	Ephrin	Neg Ctrl	0ng			0
	B10	SYBR	CamKII	Unkn	SLM5 F	23.023		23.023			B10	SYBR	Thd1	Neg Ctrl	0ng			0
	B11	SYBR	ATPs	Unkn	SLM5 F	22.7608		22.7608			B11	SYBR	Ephrin	Neg Ctrl	0ng			0
	B12	SYBR	CamKII	Unkn	SLM5 F	22.8478		22.8478			B12	SYBR	Thd1	Neg Ctrl	0ng			0
	B13	SYBR	ATPs	Unkn	SLM5 F	22.9276		22.9276			B13	SYBR	Ephrin	Neg Ctrl	0ng			0
	B14	SYBR	CamKII	Unkn	SLM5 F	22.9519		22.9519			B14	SYBR	Thd1	Neg Ctrl	0ng			0
	B15	SYBR	ATPs	Unkn	SLM5 F	22.8422		22.8422			B15	SYBR	Ephrin	Neg Ctrl	0ng			0
	B16	SYBR	CamKII	Unkn	SLM5 F	22.7361		22.7361			B16	SYBR	Thd1	Neg Ctrl	0ng			0
	E01	SYBR	CG1970	Neg Ctrl	0ng			0			E01	SYBR	RFPExpress	Unkn	wt M	36.3572		36.3572
	E02	SYBR	GST1	Neg Ctrl	0ng			0			E02	SYBR	GST1	Unkn	wt M	25.6165		25.6165
	E03	SYBR	CG1970	Neg Ctrl	0ng			0			E03	SYBR	RFPExpress	Unkn	wt M	37.836		37.836
	E04	SYBR	GST1	Neg Ctrl	0ng			0			E04	SYBR	GST1	Unkn	wt M	25.5986		25.5986
	E05	SYBR	CG1970	Neg Ctrl	0ng			0			E05	SYBR	RFPExpress	Unkn	wt M	35.8367		35.8367
	E06	SYBR	GST1	Neg Ctrl	0ng			0			E06	SYBR	GST1	Unkn	wt M	25.65		25.65
	E07	SYBR	CG1970	Neg Ctrl	0ng			0			E07	SYBR	RFPExpress	Unkn	wt M			0
	E08	SYBR	GST1	Neg Ctrl	0ng			0			E08	SYBR	GST1	Unkn	wt M	25.6062		25.6062
	E09	SYBR	CG1970	Unkn	wt M	22.9038		22.9038			E09	SYBR	RFPExpress	Unkn	wt F	35.6699		35.6699
	E10	SYBR	GST1	Unkn	wt M	25.9156		25.9156			E10	SYBR	GST1	Unkn	wt F	26.6905		26.6905
	E11	SYBR	CG1970	Unkn	wt M	23.0055		23.0055			E11	SYBR	RFPExpress	Unkn	wt F	35.0969		35.0969
	E12	SYBR	GST1	Unkn	wt M	25.8006		25.8006			E12	SYBR	GST1	Unkn	wt F	26.511		26.511
	E13	SYBR	CG1970	Unkn	wt M	23.0273		23.0273			E13	SYBR	RFPExpress	Unkn	wt F	36.0978		36.0978
	E14	SYBR	GST1	Unkn	wt M	25.8997		25.8997			E14	SYBR	GST1	Unkn	wt F	26.4883		26.4883
	E15	SYBR	CG1970	Unkn	wt M	23.0533		23.0533			E15	SYBR	RFPExpress	Unkn	wt F	35.0009		35.0009
	E16	SYBR	GST1	Unkn	wt M	25.6855		25.6855			E16	SYBR	GST1	Unkn	wt F	26.4435		26.4435
	E17	SYBR	CG1970	Unkn	wt F	22.6913		22.6913			E17	SYBR	RFPExpress	Unkn	SLM5 M	23.5792		23.5792
	E18	SYBR	GST1	Unkn	wt F	26.5947		26.5947			E18	SYBR	GST1	Unkn	SLM5 M	26.1415		26.1415
	E19	SYBR	CG1970	Unkn	wt F	22.4903		22.4903			E19	SYBR	RFPExpress	Unkn	SLM5 M	23.4016		23.4016
	E20	SYBR	GST1	Unkn	wt F	26.5539		26.5539			E20	SYBR	GST1	Unkn	SLM5 M	26.1065		26.1065
	E21	SYBR	CG1970	Unkn	wt F	22.4571		22.4571			E21	SYBR	RFPExpress	Unkn	SLM5 M	23.2669		23.2669
	E22	SYBR	GST1	Unkn	wt F	26.448		26.448			E22	SYBR	GST1	Unkn	SLM5 M	26.0263		26.0263
	E23	SYBR	CG1970	Unkn	wt F	22.7699		22.7699			E23	SYBR	RFPExpress	Unkn	SLM5 M	23.6379		23.6379
	E24	SYBR	GST1	Unkn	wt F	26.6185		26.6185			E24	SYBR	GST1	Unkn	SLM5 M	26.0228		26.0228
	F01	SYBR	CG1970	Unkn	SLM5 M	22.9967		22.9967			F01	SYBR	RFPExpress	Unkn	SLM5 F	22.2277		22.2277
	F02	SYBR	GST1	Unkn	SLM5 M	25.3603		25.3603			F02	SYBR	GST1	Unkn	SLM5 F	25.6396		25.6396
	F03	SYBR	CG1970	Unkn	SLM5 M	22.8756		22.8756			F03	SYBR	RFPExpress	Unkn	SLM5 F	22.2349		22.2349
	F04	SYBR	GST1	Unkn	SLM5 M	25.4556		25.4556			F04	SYBR	GST1	Unkn	SLM5 F	25.5802		25.5802
	F05	SYBR	CG1970	Unkn	SLM5 M	22.7		22.7			F05	SYBR	RFPExpress	Unkn	SLM5 F	22.131		22.131
	F06	SYBR	GST1	Unkn	SLM5 M	25.5701		25.5701			F06	SYBR	GST1	Unkn	SLM5 F	25.6357		25.6357
	F07	SYBR	CG1970	Unkn	SLM5 M	22.887		22.887			F07	SYBR	RFPExpress	Unkn	SLM5 F	22.1596		22.1596
	F08	SYBR	GST1	Unkn	SLM5 M	25.7287		25.7287			F08	SYBR	GST1	Unkn	SLM5 F	25.6215		25.6215
	F09	SYBR	CG1970	Unkn	SLM5 F	22.2419		22.2419			F09	SYBR	RFPExpress	Neg Ctrl	0ng			0
	F10	SYBR	GST1	Unkn	SLM5 F	26.1175		26.1175			F10	SYBR	GST1	Neg Ctrl	0ng			0
	F11	SYBR	CG1970	Unkn	SLM5 F	22.213		22.213			F11	SYBR	RFPExpress	Neg Ctrl	0ng			0
	F12	SYBR	GST1	Unkn	SLM5 F	26.1509		26.1509			F12	SYBR	GST1	Neg Ctrl	0ng			0
	F13	SYBR	CG1970	Unkn	SLM5 F	22.26		22.26			F13	SYBR	RFPExpress	Neg Ctrl	0ng			0
	F14	SYBR	GST1	Unkn	SLM5 F	26.0679		26.0679			F14	SYBR	GST1	Neg Ctrl	0ng			0
	F15	SYBR	CG1970	Unkn	SLM5 F	22.4007		22.4007			F15	SYBR	RFPExpress	Neg Ctrl	0ng			0
	F16	SYBR	GST1	Unkn	SLM5 F	26.1425		26.1425			F16	SYBR	GST1	Neg Ctrl	0ng			0
