# Supplementary material for: Dosage Compensation of X-Linked Muller Element F Genes but Not X-Linked Transgenes in the Australian Sheep Blowfly
Source: PLoS One. 2015 Oct 27;10(10):e0141544. doi: 10.1371/journal.pone.0141544 (PMC4624761; doi:10.1371/journal.pone.0141544)
Supplement: S6 Table — (XLSX) [file pone.0141544.s006.xlsx]

## Sheet: ZsGreen Hsp83
	S6 Table. Raw Ct values for qPCR data shown in Table 1.
	Well	Fluor	Target	Content	Sample	Cq	Starting Quantity (SQ)	Cq Mean
	A01	SYBR	Zs Green	Unkn	DR3-9 M	23.8118		23.8118
	A02	SYBR	Hs83	Unkn	DR3-9 M	23.1466		23.1466
	A03	SYBR	Zs Green	Unkn	DR3-9 M	24.0261		24.0261
	A04	SYBR	Hs83	Unkn	DR3-9 M	23.1375		23.1375
	A05	SYBR	Zs Green	Unkn	DR3-9 M	23.9753		23.9753
	A06	SYBR	Hs83	Unkn	DR3-9 M	23.0733		23.0733
	A07	SYBR	Zs Green	Unkn	DR3-9 M	24.0482		24.0482
	A08	SYBR	Hs83	Unkn	DR3-9 M	23.0871		23.0871
	A09	SYBR	Zs Green	Unkn	DR3-9 F	23.0388		23.0388
	A10	SYBR	Hs83	Unkn	DR3-9 F	23.0856		23.0856
	A11	SYBR	Zs Green	Unkn	DR3-9 F	22.9725		22.9725
	A12	SYBR	Hs83	Unkn	DR3-9 F	23.1006		23.1006
	A13	SYBR	Zs Green	Unkn	DR3-9 F	22.8265		22.8265
	A14	SYBR	Hs83	Unkn	DR3-9 F	23.0706		23.0706
	A15	SYBR	Zs Green	Unkn	DR3-9 F	22.749		22.749
	A16	SYBR	Hs83	Unkn	DR3-9 F	23.0086		23.0086
	C01	SYBR	GST1	Unkn	DR3-9 M	23.3383		23.3383
	C03	SYBR	GST1	Unkn	DR3-9 M	23.2675		23.2675
	C05	SYBR	GST1	Unkn	DR3-9 M	23.2811		23.2811
	C07	SYBR	GST1	Unkn	DR3-9 M	23.3124		23.3124
	C09	SYBR	GST1	Unkn	DR3-9 F	23.2595		23.2595
	C11	SYBR	GST1	Unkn	DR3-9 F	23.2555		23.2555
	C13	SYBR	GST1	Unkn	DR3-9 F	23.0479		23.0479
	C15	SYBR	GST1	Unkn	DR3-9 F	23.1813		23.1813

## Sheet: Thd1 Ephrin RFPExpress
	Well	Fluor	Target	Content	Sample	Cq	Starting Quantity (SQ)	Cq Mean
	A17	SYBR	Ephrin	Unkn	SLM5 M	27.0512		27.0512
	A18	SYBR	Thd1	Unkn	SLM5 M	28.4479		28.4479
	A19	SYBR	Ephrin	Unkn	SLM5 M	27.1057		27.1057
	A20	SYBR	Thd1	Unkn	SLM5 M	28.4295		28.4295
	A21	SYBR	Ephrin	Unkn	SLM5 M	27.1826		27.1826
	A22	SYBR	Thd1	Unkn	SLM5 M	28.319		28.319
	A23	SYBR	Ephrin	Unkn	SLM5 M	27.1193		27.1193
	A24	SYBR	Thd1	Unkn	SLM5 M	29.1204		29.1204
	B01	SYBR	Ephrin	Unkn	SLM5 F	26.6372		26.6372
	B02	SYBR	Thd1	Unkn	SLM5 F	27.179		27.179
	B03	SYBR	Ephrin	Unkn	SLM5 F	26.4207		26.4207
	B04	SYBR	Thd1	Unkn	SLM5 F	27.1758		27.1758
	B05	SYBR	Ephrin	Unkn	SLM5 F	26.5413		26.5413
	B06	SYBR	Thd1	Unkn	SLM5 F	26.8028		26.8028
	B07	SYBR	Ephrin	Unkn	SLM5 F	26.6191		26.6191
	B08	SYBR	Thd1	Unkn	SLM5 F	27.0897		27.0897
	B09	SYBR	Ephrin	Neg Ctrl	0ng			0
	B10	SYBR	Thd1	Neg Ctrl	0ng			0
	B11	SYBR	Ephrin	Neg Ctrl	0ng			0
	B12	SYBR	Thd1	Neg Ctrl	0ng			0
	B13	SYBR	Ephrin	Neg Ctrl	0ng			0
	B14	SYBR	Thd1	Neg Ctrl	0ng			0
	B15	SYBR	Ephrin	Neg Ctrl	0ng			0
	B16	SYBR	Thd1	Neg Ctrl	0ng			0
	E17	SYBR	RFPExpress	Unkn	SLM5 M	23.5792		23.5792
	E18	SYBR	GST1	Unkn	SLM5 M	26.1415		26.1415
	E19	SYBR	RFPExpress	Unkn	SLM5 M	23.4016		23.4016
	E20	SYBR	GST1	Unkn	SLM5 M	26.1065		26.1065
	E21	SYBR	RFPExpress	Unkn	SLM5 M	23.2669		23.2669
	E22	SYBR	GST1	Unkn	SLM5 M	26.0263		26.0263
	E23	SYBR	RFPExpress	Unkn	SLM5 M	23.6379		23.6379
	E24	SYBR	GST1	Unkn	SLM5 M	26.0228		26.0228
	F01	SYBR	RFPExpress	Unkn	SLM5 F	22.2277		22.2277
	F02	SYBR	GST1	Unkn	SLM5 F	25.6396		25.6396
	F03	SYBR	RFPExpress	Unkn	SLM5 F	22.2349		22.2349
	F04	SYBR	GST1	Unkn	SLM5 F	25.5802		25.5802
	F05	SYBR	RFPExpress	Unkn	SLM5 F	22.131		22.131
	F06	SYBR	GST1	Unkn	SLM5 F	25.6357		25.6357
	F07	SYBR	RFPExpress	Unkn	SLM5 F	22.1596		22.1596
	F08	SYBR	GST1	Unkn	SLM5 F	25.6215		25.6215
	F09	SYBR	RFPExpress	Neg Ctrl	0ng			0
	F10	SYBR	GST1	Neg Ctrl	0ng			0
	F11	SYBR	RFPExpress	Neg Ctrl	0ng			0
	F12	SYBR	GST1	Neg Ctrl	0ng			0
	F13	SYBR	RFPExpress	Neg Ctrl	0ng			0
	F14	SYBR	GST1	Neg Ctrl	0ng			0
	F15	SYBR	RFPExpress	Neg Ctrl	0ng			0
	F16	SYBR	GST1	Neg Ctrl	0ng			0

## Sheet: Eph
	Well	Fluor	Target	Content	Sample	Cq	Starting Quantity (SQ)	Cq Mean
	A01	SYBR	Eph	Neg Ctrl	0ng	35.6971		35.6971
	A02	SYBR	GST1	Neg Ctrl	0ng			0
	A03	SYBR	Eph	Neg Ctrl	0ng			0
	A04	SYBR	GST1	Neg Ctrl	0ng			0
	A05	SYBR	Eph	Neg Ctrl	0ng			0
	A06	SYBR	GST1	Neg Ctrl	0ng			0
	A07	SYBR	Eph	Neg Ctrl	0ng			0
	A08	SYBR	GST1	Neg Ctrl	0ng			0
	A09	SYBR	Eph	Unkn	SLM5 M	20.9692		20.9692
	A10	SYBR	GST1	Unkn	SLM5 M	25.3689		25.3689
	A11	SYBR	Eph	Unkn	SLM5 M	20.7568		20.7568
	A12	SYBR	GST1	Unkn	SLM5 M	25.4064		25.4064
	A13	SYBR	Eph	Unkn	SLM5 M	20.7887		20.7887
	A14	SYBR	GST1	Unkn	SLM5 M	25.3635		25.3635
	A15	SYBR	Eph	Unkn	SLM5 M	20.6678		20.6678
	A16	SYBR	GST1	Unkn	SLM5 M	25.2731		25.2731
	A17	SYBR	Eph	Unkn	SLM5 F	19.9534		19.9534
	A18	SYBR	GST1	Unkn	SLM5 F	25.6093		25.6093
	A19	SYBR	Eph	Unkn	SLM5 F	20.0191		20.0191
	A20	SYBR	GST1	Unkn	SLM5 F	25.6545		25.6545
	A21	SYBR	Eph	Unkn	SLM5 F	19.9681		19.9681
	A22	SYBR	GST1	Unkn	SLM5 F	25.3858		25.3858
	A23	SYBR	Eph	Unkn	SLM5 F	20.0938		20.0938
	A24	SYBR	GST1	Unkn	SLM5 F	25.5742		25.5742

## Sheet: ATPs CG1970
	Well	Fluor	Target	Content	Sample	Cq	Starting Quantity (SQ)	Cq Mean
	A01	SYBR	ATPs	Neg Ctrl	0ng	34.5022		34.5022
	A03	SYBR	ATPs	Neg Ctrl	0ng	34.9241		34.9241
	A05	SYBR	ATPs	Neg Ctrl	0ng	35.9685		35.9685
	A07	SYBR	ATPs	Neg Ctrl	0ng	35.8978		35.8978
	A09	SYBR	ATPs	Unkn	wt M	22.5955		22.5955
	A11	SYBR	ATPs	Unkn	wt M	22.537		22.537
	A13	SYBR	ATPs	Unkn	wt M	22.4081		22.4081
	A15	SYBR	ATPs	Unkn	wt M	22.3653		22.3653
	A17	SYBR	ATPs	Unkn	wt F	23.2357		23.2357
	A19	SYBR	ATPs	Unkn	wt F	23.1436		23.1436
	A21	SYBR	ATPs	Unkn	wt F	23.2374		23.2374
	A23	SYBR	ATPs	Unkn	wt F	23.1656		23.1656
	E01	SYBR	CG1970	Neg Ctrl	0ng			0
	E02	SYBR	GST1	Neg Ctrl	0ng			0
	E03	SYBR	CG1970	Neg Ctrl	0ng			0
	E04	SYBR	GST1	Neg Ctrl	0ng			0
	E05	SYBR	CG1970	Neg Ctrl	0ng			0
	E06	SYBR	GST1	Neg Ctrl	0ng			0
	E07	SYBR	CG1970	Neg Ctrl	0ng			0
	E08	SYBR	GST1	Neg Ctrl	0ng			0
	E09	SYBR	CG1970	Unkn	wt M	22.9038		22.9038
	E10	SYBR	GST1	Unkn	wt M	25.9156		25.9156
	E11	SYBR	CG1970	Unkn	wt M	23.0055		23.0055
	E12	SYBR	GST1	Unkn	wt M	25.8006		25.8006
	E13	SYBR	CG1970	Unkn	wt M	23.0273		23.0273
	E14	SYBR	GST1	Unkn	wt M	25.8997		25.8997
	E15	SYBR	CG1970	Unkn	wt M	23.0533		23.0533
	E16	SYBR	GST1	Unkn	wt M	25.6855		25.6855
	E17	SYBR	CG1970	Unkn	wt F	22.6913		22.6913
	E18	SYBR	GST1	Unkn	wt F	26.5947		26.5947
	E19	SYBR	CG1970	Unkn	wt F	22.4903		22.4903
	E20	SYBR	GST1	Unkn	wt F	26.5539		26.5539
	E21	SYBR	CG1970	Unkn	wt F	22.4571		22.4571
	E22	SYBR	GST1	Unkn	wt F	26.448		26.448
	E23	SYBR	CG1970	Unkn	wt F	22.7699		22.7699
	E24	SYBR	GST1	Unkn	wt F	26.6185		26.6185

## Sheet: Slp1 Zfh2
	Well	Fluor	Target	Content	Sample	Cq	Starting Quantity (SQ)	Cq Mean
	A02	SYBR	Slp	Unkn	SLM 5 M 5ng	24.1764		24.1764
	A04	SYBR	Slp	Unkn	SLM 5 M 5ng	24.1271		24.1271
	A06	SYBR	Slp	Unkn	SLM 5 M 5ng	23.98		23.98
	A08	SYBR	Slp	Unkn	SLM 5 M 5ng	24.0289		24.0289
	B01	SYBR	Zfh2gene 1	Unkn	SLM 5 M 5ng	24.0457		24.0457
	B02	SYBR	GST1	Unkn	SLM 5 M 5ng	22.8287		22.8287
	B03	SYBR	Zfh2gene 1	Unkn	SLM 5 M 5ng	23.8284		23.8284
	B04	SYBR	GST1	Unkn	SLM 5 M 5ng	22.8823		22.8823
	B05	SYBR	Zfh2gene 1	Unkn	SLM 5 M 5ng	24.0312		24.0312
	B06	SYBR	GST1	Unkn	SLM 5 M 5ng	22.5443		22.5443
	B07	SYBR	Zfh2gene 1	Unkn	SLM 5 M 5ng	24.1009		24.1009
	B08	SYBR	GST1	Unkn	SLM 5 M 5ng	22.9056		22.9056
	C10	SYBR	Slp	Unkn	SLM5 F 5ng	23.2651		23.2651
	C12	SYBR	Slp	Unkn	SLM5 F 5ng	23.2231		23.2231
	C14	SYBR	Slp	Unkn	SLM5 F 5ng	23.2224		23.2224
	C16	SYBR	Slp	Unkn	SLM5 F 5ng	23.2895		23.2895
	D09	SYBR	Zfh2gene 1	Unkn	SLM5 F 5ng	23.2047		23.2047
	D10	SYBR	GST1	Unkn	SLM5 F 5ng	23.0704		23.0704
	D11	SYBR	Zfh2gene 1	Unkn	SLM5 F 5ng	23.1891		23.1891
	D12	SYBR	GST1	Unkn	SLM5 F 5ng	23.0728		23.0728
	D13	SYBR	Zfh2gene 1	Unkn	SLM5 F 5ng	23.3223		23.3223
	D14	SYBR	GST1	Unkn	SLM5 F 5ng	23.0799		23.0799
	D15	SYBR	Zfh2gene 1	Unkn	SLM5 F 5ng	23.2477		23.2477
	D16	SYBR	GST1	Unkn	SLM5 F 5ng	22.9804		22.9804

## Sheet: Aru Gw
	Well	Fluor	Target	Content	Sample	Cq
	A01	SYBR	Aru 1	Unkn	A	23.71
	A02	SYBR	Aru 2	Unkn	A	25.3649
	A03	SYBR	Aru 1	Unkn	A	24.2029
	A04	SYBR	Aru 2	Unkn	A	25.2117
	A05	SYBR	Aru 1	Unkn	A	24.1018
	A06	SYBR	Aru 2	Unkn	A	24.9417
	A07	SYBR	Aru 1	Unkn	A	24.0769
	A08	SYBR	Aru 2	Unkn	A	25.0517
	B01	SYBR	GW Ex1	Unkn	A	23.5644
	B02	SYBR	GW Ex2	Unkn	A	23.5061
	B03	SYBR	GW Ex1	Unkn	A	23.6861
	B04	SYBR	GW Ex2	Unkn	A	23.3341
	B05	SYBR	GW Ex1	Unkn	A	23.8471
	B06	SYBR	GW Ex2	Unkn	A	23.1275
	B07	SYBR	GW Ex1	Unkn	A	23.765
	B08	SYBR	GW Ex2	Unkn	A	23.2721
	C09	SYBR	Aru 1	Unkn	D	24.7151
	C10	SYBR	Aru 2	Unkn	D	25.9488
	C11	SYBR	Aru 1	Unkn	D	24.8126
	C12	SYBR	Aru 2	Unkn	D	26.043
	C13	SYBR	Aru 1	Unkn	D	24.4893
	C14	SYBR	Aru 2	Unkn	D	26.0121
	C15	SYBR	Aru 1	Unkn	D	24.5994
	C16	SYBR	Aru 2	Unkn	D	26.0424
	D09	SYBR	GW Ex1	Unkn	D	24.3419
	D10	SYBR	GW Ex2	Unkn	D	23.8155
	D11	SYBR	GW Ex1	Unkn	D	24.2142
	D12	SYBR	GW Ex2	Unkn	D	23.6999
	D13	SYBR	GW Ex1	Unkn	D	24.2467
	D14	SYBR	GW Ex2	Unkn	D	23.812
	D15	SYBR	GW Ex1	Unkn	D	24.1212
	D16	SYBR	GW Ex2	Unkn	D	23.6296
	J01	SYBR	GST1	Unkn	A	22.4324
	J03	SYBR	GST1	Unkn	A	22.4056
	J05	SYBR	GST1	Unkn	A	22.335
	J07	SYBR	GST1	Unkn	A	22.4825
	J09	SYBR	GST1	Unkn	D	24.0918
	J11	SYBR	GST1	Unkn	D	24.0145
	J13	SYBR	GST1	Unkn	D	24.108
	J15	SYBR	GST1	Unkn	D	24.2685
