# Supplementary material for: Dosage Compensation of X-Linked Muller Element F Genes but Not X-Linked Transgenes in the Australian Sheep Blowfly
Source: PLoS One. 2015 Oct 27;10(10):e0141544. doi: 10.1371/journal.pone.0141544 (PMC4624761; doi:10.1371/journal.pone.0141544)
Supplement: S7 Table — (XLSX) [file pone.0141544.s007.xlsx]

## Sheet: ATPs CG1970 Eph Slp1 Thd1 Zfh2
	S7 Table. Raw Ct values for qPCR data shown in Table 2.
Replicate	A									A									B							B									C							C
	Well	Fluor	Target	Content	Sample	Cq				Well	Fluor	Target	Content	Sample	Cq				Well	Fluor	Target	Content	Sample	Cq		Well	Fluor	Target	Content	Sample	Cq				Well	Fluor	Target	Content	Sample	Cq		Well	Fluor	Target	Content	Sample	Cq
	A01	SYBR	ATPs	Unkn	LC wt M	14.604				A01	SYBR	ATPs	Unkn	A wt M	14.3875				A01	SYBR	ATPs	Unkn	wt M B	14.6719		A01	SYBR	Zfh2gene1	Unkn	B wt M	23.6498				B01	SYBR	ATPs	Unkn	C wt M	14.1155		A01	SYBR	Thd	Unkn	wt C M	26.3502
	A02	SYBR	Eph	Unkn	LC wt M	23.1639				A02	SYBR	CG1970	Unkn	A wt M	18.503				A02	SYBR	CG1970	Unkn	wt M B	18.8416		A02	SYBR	Slp	Unkn	B wt M	22.4048				B02	SYBR	CG1970	Unkn	C wt M	18.0887		A02	SYBR	28s	Unkn	wt C M	9.19767
	A03	SYBR	ATPs	Unkn	LC wt M	14.5311				A03	SYBR	ATPs	Unkn	A wt M	14.2244				A03	SYBR	ATPs	Unkn	wt M B	14.5478		A03	SYBR	Zfh2gene1	Unkn	B wt M	23.5351				B03	SYBR	ATPs	Unkn	C wt M	13.7036		A03	SYBR	Thd	Unkn	wt C M	25.6861
	A04	SYBR	Eph	Unkn	LC wt M	22.9198				A04	SYBR	CG1970	Unkn	A wt M	18.4363				A04	SYBR	CG1970	Unkn	wt M B	18.6625		A04	SYBR	Slp	Unkn	B wt M	22.2916				B04	SYBR	CG1970	Unkn	C wt M	18.1179		A04	SYBR	28s	Unkn	wt C M	8.88774
	A05	SYBR	ATPs	Unkn	LC wt M	14.5165				A05	SYBR	ATPs	Unkn	A wt M	14.2777				A05	SYBR	ATPs	Unkn	wt M B	14.4571		A05	SYBR	Zfh2gene1	Unkn	B wt M	23.5428				B05	SYBR	ATPs	Unkn	C wt M	13.9479		A05	SYBR	Thd	Unkn	wt C M	25.6239
	A06	SYBR	Eph	Unkn	LC wt M	22.7473				A06	SYBR	CG1970	Unkn	A wt M	18.1646				A06	SYBR	CG1970	Unkn	wt M B	18.4939		A06	SYBR	Slp	Unkn	B wt M	22.1043				B06	SYBR	CG1970	Unkn	C wt M	17.8926		A06	SYBR	28s	Unkn	wt C M	8.76153
	A07	SYBR	ATPs	Unkn	LC wt M	14.6937				A07	SYBR	ATPs	Unkn	A wt M	14.3068				A07	SYBR	ATPs	Unkn	wt M B	14.614		A07	SYBR	Zfh2gene1	Unkn	B wt M	23.6456				B07	SYBR	ATPs	Unkn	C wt M	14.0897		A07	SYBR	Thd	Unkn	wt C M	25.801
	A08	SYBR	Eph	Unkn	LC wt M	23.0973				A08	SYBR	CG1970	Unkn	A wt M	18.4659				A08	SYBR	CG1970	Unkn	wt M B	18.8203		A08	SYBR	Slp	Unkn	B wt M	22.3303				B08	SYBR	CG1970	Unkn	C wt M	18.0879		A08	SYBR	28s	Unkn	wt C M	9.09759
	A09	SYBR	ATPs	Unkn	LC wt F	14.8346				A09	SYBR	ATPs	Unkn	A wt F	14.3711				B01	SYBR	ATPs	Unkn	wt F B	14.8397		A09	SYBR	Zfh2gene1	Unkn	B wt F	23.9888				B09	SYBR	ATPs	Unkn	C wt F	14.4276		A09	SYBR	Thd	Unkn	wt C F	25.4583
	A10	SYBR	Eph	Unkn	LC wt F	22.8179				A10	SYBR	CG1970	Unkn	A wt F	18.5324				B02	SYBR	CG1970	Unkn	wt F B	18.8918		A10	SYBR	Slp	Unkn	B wt F	22.5385				B10	SYBR	CG1970	Unkn	C wt F	18.423		A10	SYBR	28s	Unkn	wt C F	9.19101
	A11	SYBR	ATPs	Unkn	LC wt F	14.6939				A11	SYBR	ATPs	Unkn	A wt F	14.3374				B03	SYBR	ATPs	Unkn	wt F B	14.5326		A11	SYBR	Zfh2gene1	Unkn	B wt F	24.0112				B11	SYBR	ATPs	Unkn	C wt F	14.3541		A11	SYBR	Thd	Unkn	wt C F	25.2213
	A12	SYBR	Eph	Unkn	LC wt F	22.9133				A12	SYBR	CG1970	Unkn	A wt F	18.6104				B04	SYBR	CG1970	Unkn	wt F B	18.7981		A12	SYBR	Slp	Unkn	B wt F	22.5354				B12	SYBR	CG1970	Unkn	C wt F	18.2695		A12	SYBR	28s	Unkn	wt C F	9.0852
	A13	SYBR	ATPs	Unkn	LC wt F	14.6352				A13	SYBR	ATPs	Unkn	A wt F	14.1518				B05	SYBR	ATPs	Unkn	wt F B	14.6268		A13	SYBR	Zfh2gene1	Unkn	B wt F	23.8708				B13	SYBR	ATPs	Unkn	C wt F	14.47		A13	SYBR	Thd	Unkn	wt C F	25.1875
	A14	SYBR	Eph	Unkn	LC wt F	22.6827				A14	SYBR	CG1970	Unkn	A wt F	18.4528				B06	SYBR	CG1970	Unkn	wt F B	18.5258		A14	SYBR	Slp	Unkn	B wt F	22.4965				B14	SYBR	CG1970	Unkn	C wt F	18.3232		A14	SYBR	28s	Unkn	wt C F	9.14745
	A15	SYBR	ATPs	Unkn	LC wt F	14.5978				A15	SYBR	ATPs	Unkn	A wt F	14.1606				B07	SYBR	ATPs	Unkn	wt F B	14.838		A15	SYBR	Zfh2gene1	Unkn	B wt F	23.8978				B15	SYBR	ATPs	Unkn	C wt F	14.4299		A15	SYBR	Thd	Unkn	wt C F	25.2041
	A16	SYBR	Eph	Unkn	LC wt F	22.645				A16	SYBR	CG1970	Unkn	A wt F	18.3822				B08	SYBR	CG1970	Unkn	wt F B	18.9388		A16	SYBR	Slp	Unkn	B wt F	22.4192				B16	SYBR	CG1970	Unkn	C wt F	18.1697		A16	SYBR	28s	Unkn	wt C F	8.92714
	B01	SYBR	ATPs	Neg Ctrl	No temp					E01	SYBR	Eph	Unkn	A wt M	21.8828				C01	SYBR	ATPs	Neg Ctrl	wt M B (-)			D01	SYBR	28s	Unkn	B wt M	9.46843				F01	SYBR	Eph	Unkn	C wt M	22.1238
	B02	SYBR	Eph	Neg Ctrl	No temp					E02	SYBR	Thd	Unkn	A wt M	25.4137				C02	SYBR	CG1970	Neg Ctrl	wt M B (-)	36.1315		D03	SYBR	28s	Unkn	B wt M	9.43143				F03	SYBR	Eph	Unkn	C wt M	21.8896
	B03	SYBR	ATPs	Neg Ctrl	No temp					E03	SYBR	Eph	Unkn	A wt M	21.65				C03	SYBR	ATPs	Neg Ctrl	wt M B (-)	35.5775		D05	SYBR	28s	Unkn	B wt M	9.2073				F05	SYBR	Eph	Unkn	C wt M	21.8094
	B04	SYBR	Eph	Neg Ctrl	No temp					E04	SYBR	Thd	Unkn	A wt M	25.2879				C04	SYBR	CG1970	Neg Ctrl	wt M B (-)			D07	SYBR	28s	Unkn	B wt M	9.3709				F07	SYBR	Eph	Unkn	C wt M	21.8604
	B05	SYBR	ATPs	Neg Ctrl	No temp					E05	SYBR	Eph	Unkn	A wt M	21.6165				C05	SYBR	ATPs	Neg Ctrl	wt M B (-)	36.6582		D09	SYBR	28s	Unkn	B wt F	9.6115				F09	SYBR	Eph	Unkn	C wt F	22.1202
	B06	SYBR	Eph	Neg Ctrl	No temp					E06	SYBR	Thd	Unkn	A wt M	25.4762				C06	SYBR	CG1970	Neg Ctrl	wt M B (-)	36.3327		D11	SYBR	28s	Unkn	B wt F	9.52777				F11	SYBR	Eph	Unkn	C wt F	22.072
	B07	SYBR	ATPs	Neg Ctrl	No temp					E07	SYBR	Eph	Unkn	A wt M	21.5469				C07	SYBR	ATPs	Neg Ctrl	wt M B (-)	36.3509		D13	SYBR	28s	Unkn	B wt F	9.65966				F12	SYBR	Thd	Unkn	C wt F	25.3069
	B08	SYBR	Eph	Neg Ctrl	No temp					E08	SYBR	Thd	Unkn	A wt M	25.296				C08	SYBR	CG1970	Neg Ctrl	wt M B (-)	36.5237		D15	SYBR	28s	Unkn	B wt F	9.49156				F13	SYBR	Eph	Unkn	C wt F	22.2605
	E01	SYBR	CG1970	Unkn	LC wt M	18.6697				E09	SYBR	Eph	Unkn	A wt F	21.9359				F01	SYBR	Thd1	Unkn	wt M B	25.443		E01	SYBR	28s	Neg Ctrl	B wt M (-)	28.8798				F15	SYBR	Eph	Unkn	C wt F	22.3028
	E02	SYBR	Thd1	Unkn	LC wt M	25.2157				E10	SYBR	Thd	Unkn	A wt F	25.3224				F02	SYBR	Eph	Unkn	wt M B	22.2787		E03	SYBR	28s	Neg Ctrl	B wt M (-)	28.786				J01	SYBR	Zfh2gene1	Unkn	C wt M	22.7498
	E03	SYBR	CG1970	Unkn	LC wt M	18.3516				E11	SYBR	Eph	Unkn	A wt F	21.8605				F03	SYBR	Thd1	Unkn	wt M B	25.1613		E05	SYBR	28s	Neg Ctrl	B wt M (-)	28.661				J02	SYBR	Slp	Unkn	C wt M	21.7793
	E04	SYBR	Thd1	Unkn	LC wt M	25.1565				E12	SYBR	Thd	Unkn	A wt F	25.3681				F04	SYBR	Eph	Unkn	wt M B	22.3167		E07	SYBR	28s	Neg Ctrl	B wt M (-)	28.6212				J03	SYBR	Zfh2gene1	Unkn	C wt M	22.5949
	E05	SYBR	CG1970	Unkn	LC wt M	18.3829				E13	SYBR	Eph	Unkn	A wt F	21.9259				F05	SYBR	Thd1	Unkn	wt M B	24.9586		E09	SYBR	28s	Neg Ctrl	B wt F (-)	26.6908				J04	SYBR	Slp	Unkn	C wt M	21.6903
	E06	SYBR	Thd1	Unkn	LC wt M	25.3561				E14	SYBR	Thd	Unkn	A wt F	25.3274				F06	SYBR	Eph	Unkn	wt M B	22.3771		E11	SYBR	28s	Neg Ctrl	B wt F (-)	26.6437				J05	SYBR	Zfh2gene1	Unkn	C wt M	22.5985
	E07	SYBR	CG1970	Unkn	LC wt M	18.3231				E15	SYBR	Eph	Unkn	A wt F	21.8847				F07	SYBR	Thd1	Unkn	wt M B	24.9967		E13	SYBR	28s	Neg Ctrl	B wt F (-)	26.8178				J06	SYBR	Slp	Unkn	C wt M	21.8912
	E08	SYBR	Thd1	Unkn	LC wt M	25.313				E16	SYBR	Thd	Unkn	A wt F	25.1391				F08	SYBR	Eph	Unkn	wt M B	22.2802		E15	SYBR	28s	Neg Ctrl	B wt F (-)	26.7474				J07	SYBR	Zfh2gene1	Unkn	C wt M	22.6915
	E09	SYBR	CG1970	Unkn	LC wt F	18.4375				I01	SYBR	Zfh2gene1	Unkn	A wt M	22.6122				G01	SYBR	Thd1	Unkn	wt F B	25.5801											J08	SYBR	Slp	Unkn	C wt M	21.7921
	E10	SYBR	Thd1	Unkn	LC wt F	25.0747				I02	SYBR	Slp	Unkn	A wt M	21.5837				G02	SYBR	Eph	Unkn	wt F B	22.5163											J09	SYBR	Zfh2gene1	Unkn	C wt F	22.8892
	E11	SYBR	CG1970	Unkn	LC wt F	18.4162				I03	SYBR	Zfh2gene1	Unkn	A wt M	22.4007				G03	SYBR	Thd1	Unkn	wt F B	25.2137											J10	SYBR	Slp	Unkn	C wt F	22.0498
	E12	SYBR	Thd1	Unkn	LC wt F	25.1418				I04	SYBR	Slp	Unkn	A wt M	21.5829				G04	SYBR	Eph	Unkn	wt F B	22.3458											J11	SYBR	Zfh2gene1	Unkn	C wt F	22.9662
	E13	SYBR	CG1970	Unkn	LC wt F	18.4723				I05	SYBR	Zfh2gene1	Unkn	A wt M	22.4945				G05	SYBR	Thd1	Unkn	wt F B	25.3322											J12	SYBR	Slp	Unkn	C wt F	22.0644
	E14	SYBR	Thd1	Unkn	LC wt F	25.0044				I06	SYBR	Slp	Unkn	A wt M	21.6169				G06	SYBR	Eph	Unkn	wt F B	22.4271											J13	SYBR	Zfh2gene1	Unkn	C wt F	22.8819
	E15	SYBR	CG1970	Unkn	LC wt F	18.461				I07	SYBR	Zfh2gene1	Unkn	A wt M	22.6108				G07	SYBR	Thd1	Unkn	wt F B	25.2175											J14	SYBR	Slp	Unkn	C wt F	22.0622
	E16	SYBR	Thd1	Unkn	LC wt F	24.7606				I08	SYBR	Slp	Unkn	A wt M	21.6219				G08	SYBR	Eph	Unkn	wt F B	22.5044											J15	SYBR	Zfh2gene1	Unkn	C wt F	22.9103
	H01	SYBR	28s rRNA	Unkn	LC wt M	9.30983				I09	SYBR	Zfh2gene1	Unkn	A wt F	22.4716				H01	SYBR	Thd1	Neg Ctrl	wt M B (-)												J16	SYBR	Slp	Unkn	C wt F	22.1599
	H03	SYBR	28s rRNA	Unkn	LC wt M	9.06832				I10	SYBR	Slp	Unkn	A wt F	21.7278				H02	SYBR	Eph	Neg Ctrl	wt M B (-)	36.4843											N01	SYBR	28s	Unkn	C wt M	8.99379
	H05	SYBR	28s rRNA	Unkn	LC wt M	9.0415				I11	SYBR	Zfh2gene1	Unkn	A wt F	22.8346				H03	SYBR	Thd1	Neg Ctrl	wt M B (-)												N03	SYBR	28s	Unkn	C wt M	8.65299
	H07	SYBR	28s rRNA	Unkn	LC wt M	9.19387				I12	SYBR	Slp	Unkn	A wt F	21.777				H04	SYBR	Eph	Neg Ctrl	wt M B (-)	36.2806											N05	SYBR	28s	Unkn	C wt M	8.59642
	H09	SYBR	28s rRNA	Unkn	LC wt F	9.10135				I13	SYBR	Zfh2gene1	Unkn	A wt F	22.477				H05	SYBR	Thd1	Neg Ctrl	wt M B (-)												N07	SYBR	28s	Unkn	C wt M	8.62933
	H11	SYBR	28s rRNA	Unkn	LC wt F	9.16808				I14	SYBR	Slp	Unkn	A wt F	21.7042				H06	SYBR	Eph	Neg Ctrl	wt M B (-)												N09	SYBR	28s	Unkn	C wt F	9.10312
	H13	SYBR	28s rRNA	Unkn	LC wt F	9.24664				I15	SYBR	Zfh2gene1	Unkn	A wt F	22.4665				H07	SYBR	Thd1	Neg Ctrl	wt M B (-)												N11	SYBR	28s	Unkn	C wt F	9.26664
	H15	SYBR	28s rRNA	Unkn	LC wt F	9.19229				I16	SYBR	Slp	Unkn	A wt F	21.7392				H08	SYBR	Eph	Neg Ctrl	wt M B (-)	36.6575											N13	SYBR	28s	Unkn	C wt F	9.22116
	I01	SYBR	28s rRNA	Neg Ctrl	No temp					M01	SYBR	28s	Unkn	A wt M	8.88187				K01	SYBR	28s	Unkn	wt M B	9.20144											N15	SYBR	28s	Unkn	C wt F	9.22456
	I03	SYBR	28s rRNA	Neg Ctrl	No temp					M03	SYBR	28s	Unkn	A wt M	8.81967				K03	SYBR	28s	Unkn	wt M B	8.92858											P01	SYBR	28s	Neg Ctrl	C wt M (-)
	I05	SYBR	28s rRNA	Neg Ctrl	No temp					M05	SYBR	28s	Unkn	A wt M	8.77206				K05	SYBR	28s	Unkn	wt M B	8.8997											P03	SYBR	28s	Neg Ctrl	C wt M (-)
	I07	SYBR	28s rRNA	Neg Ctrl	No temp					M07	SYBR	28s	Unkn	A wt M	8.91894				K07	SYBR	28s	Unkn	wt M B	8.89389											P05	SYBR	28s	Neg Ctrl	C wt M (-)
										M09	SYBR	28s	Unkn	A wt F	8.70472				L01	SYBR	28s	Unkn	wt F B	9.07293											P07	SYBR	28s	Neg Ctrl	C wt M (-)
										M11	SYBR	28s	Unkn	A wt F	8.8412				L03	SYBR	28s	Unkn	wt F B	9.07997											P09	SYBR	28s	Neg Ctrl	C wt F (-)
										M13	SYBR	28s	Unkn	A wt F	8.87615				L05	SYBR	28s	Unkn	wt F B	9.10041											P11	SYBR	28s	Neg Ctrl	C wt F (-)
										M15	SYBR	28s	Unkn	A wt F	8.89437				L07	SYBR	28s	Unkn	wt F B	8.94253											P13	SYBR	28s	Neg Ctrl	C wt F (-)
										O01	SYBR	28s	Neg Ctrl	A wt M (-)					M01	SYBR	28s	Neg Ctrl	wt M B (-)	28.3049											P15	SYBR	28s	Neg Ctrl	C wt F (-)
										O03	SYBR	28s	Neg Ctrl	A wt M (-)					M03	SYBR	28s	Neg Ctrl	wt M B (-)	28.2706
										O05	SYBR	28s	Neg Ctrl	A wt M (-)					M05	SYBR	28s	Neg Ctrl	wt M B (-)	28.3823
										O07	SYBR	28s	Neg Ctrl	A wt M (-)					M07	SYBR	28s	Neg Ctrl	wt M B (-)	28.4733																39.1982
										O11	SYBR	28s	Neg Ctrl	A wt F (-)	36.3943				N01	SYBR	28s	Neg Ctrl	0ng
										O13	SYBR	28s	Neg Ctrl	A wt F (-)	36.0465				N03	SYBR	28s	Neg Ctrl	0ng	37.0708
										O15	SYBR	28s	Neg Ctrl	A wt F (-)	35.9594				N05	SYBR	28s	Neg Ctrl	0ng	36.5321
																			N07	SYBR	28s	Neg Ctrl	0ng

## Sheet: Aru Gw
	A							B							C
	Well	Fluor	Target	Content	Sample	Cq		Well	Fluor	Target	Content	Sample	Cq		Well	Fluor	Target	Content	Sample	Cq
	A01	SYBR	Aru	Unkn	EF 1-2 M	23.5246		E01	SYBR	Aru	Unkn	FL 3-3 M	23.5882		A01	SYBR	Aru	Unkn	DR 3-9 M	23.1931
	A02	SYBR	GW Ex 1	Unkn	EF 1-2 M	20.935		E02	SYBR	GW Ex1	Unkn	FL 3-3 M	20.8152		A02	SYBR	GW	Unkn	DR 3-9 M	20.458
	A03	SYBR	Aru	Unkn	EF 1-2 M	23.6592		E03	SYBR	Aru	Unkn	FL 3-3 M	23.2819		A03	SYBR	Aru	Unkn	DR 3-9 M	23.2088
	A04	SYBR	GW Ex 1	Unkn	EF 1-2 M	20.5757		E04	SYBR	GW Ex1	Unkn	FL 3-3 M	20.6776		A04	SYBR	GW	Unkn	DR 3-9 M	20.1274
	A05	SYBR	Aru	Unkn	EF 1-2 M	23.5764		E05	SYBR	Aru	Unkn	FL 3-3 M	23.4445		A05	SYBR	Aru	Unkn	DR 3-9 M	23.1111
	A06	SYBR	GW Ex 1	Unkn	EF 1-2 M	20.4205		E06	SYBR	GW Ex1	Unkn	FL 3-3 M	20.7101		A06	SYBR	GW	Unkn	DR 3-9 M	20.0597
	A07	SYBR	Aru	Unkn	EF 1-2 M	23.5674		E07	SYBR	Aru	Unkn	FL 3-3 M	23.4768		A07	SYBR	Aru	Unkn	DR 3-9 M	23.1702
	A08	SYBR	GW Ex 1	Unkn	EF 1-2 M	20.498		E08	SYBR	GW Ex1	Unkn	FL 3-3 M	20.6364		A08	SYBR	GW	Unkn	DR 3-9 M	20.1425
	A09	SYBR	Aru	Unkn	EF 1-2 F	23.8466		E09	SYBR	Aru	Unkn	FL 3-3 F	23.6264		A09	SYBR	Aru	Unkn	DR 3-9 F	23.0991
	A10	SYBR	GW Ex 1	Unkn	EF 1-2 F	20.7656		E10	SYBR	GW Ex1	Unkn	FL 3-3 F	20.5945		A10	SYBR	GW	Unkn	DR 3-9 F	20.3474
	A11	SYBR	Aru	Unkn	EF 1-2 F	24.0174		E11	SYBR	Aru	Unkn	FL 3-3 F	23.5931		A11	SYBR	Aru	Unkn	DR 3-9 F	23.2352
	A12	SYBR	GW Ex 1	Unkn	EF 1-2 F	21.1055		E12	SYBR	GW Ex1	Unkn	FL 3-3 F	20.8479		A12	SYBR	GW	Unkn	DR 3-9 F	20.6088
	A13	SYBR	Aru	Unkn	EF 1-2 F	23.9183		E13	SYBR	Aru	Unkn	FL 3-3 F	23.7331		A13	SYBR	Aru	Unkn	DR 3-9 F	23.148
	A14	SYBR	GW Ex 1	Unkn	EF 1-2 F	20.753		E14	SYBR	GW Ex1	Unkn	FL 3-3 F	20.6299		A14	SYBR	GW	Unkn	DR 3-9 F	20.4204
	A15	SYBR	Aru	Unkn	EF 1-2 F	23.7308		E15	SYBR	Aru	Unkn	FL 3-3 F	23.6505		A15	SYBR	Aru	Unkn	DR 3-9 F	22.9468
	A16	SYBR	GW Ex 1	Unkn	EF 1-2 F	20.6568		E16	SYBR	GW Ex1	Unkn	FL 3-3 F	20.5136		A16	SYBR	GW	Unkn	DR 3-9 F	20.1693
	B01	SYBR	28s	Unkn	EF 1-2 M	9.70708		F01	SYBR	28s	Unkn	FL 3-3 M	10.053		B01	SYBR	28s	Unkn	DR 3-9 M	9.56734
	B03	SYBR	28s	Unkn	EF 1-2 M	9.86634		F03	SYBR	28s	Unkn	FL 3-3 M	9.98313		B03	SYBR	28s	Unkn	DR 3-9 M	9.73707
	B05	SYBR	28s	Unkn	EF 1-2 M	9.76694		F05	SYBR	28s	Unkn	FL 3-3 M	9.84723		B05	SYBR	28s	Unkn	DR 3-9 M	9.92037
	B07	SYBR	28s	Unkn	EF 1-2 M	9.71923		F07	SYBR	28s	Unkn	FL 3-3 M	9.91249		B07	SYBR	28s	Unkn	DR 3-9 M	9.63387
	B09	SYBR	28s	Unkn	EF 1-2 F	9.9785		F09	SYBR	28s	Unkn	FL 3-3 F	10.0091		B09	SYBR	28s	Unkn	DR 3-9 F	9.29625
	B11	SYBR	28s	Unkn	EF 1-2 F	10.1317		F11	SYBR	28s	Unkn	FL 3-3 F	9.84879		B11	SYBR	28s	Unkn	DR 3-9 F	9.58549
	B13	SYBR	28s	Unkn	EF 1-2 F	10.1259		F13	SYBR	28s	Unkn	FL 3-3 F	9.70156		B13	SYBR	28s	Unkn	DR 3-9 F	9.51656
	B15	SYBR	28s	Unkn	EF 1-2 F	9.69189		F15	SYBR	28s	Unkn	FL 3-3 F	9.59229		B15	SYBR	28s	Unkn	DR 3-9 F	9.1808
	C01	SYBR	28s	Neg Ctrl	EF 1-2 M (-)			G01	SYBR	28s	Neg Ctrl	FL 3-3 M (-)			C01	SYBR	28s	Neg Ctrl	DR 3-9 M (-)
	C03	SYBR	28s	Neg Ctrl	EF 1-2 M (-)	30.1526		G03	SYBR	28s	Neg Ctrl	FL 3-3 M (-)	28.8508		C03	SYBR	28s	Neg Ctrl	DR 3-9 M (-)
	C05	SYBR	28s	Neg Ctrl	EF 1-2 M (-)	38.301		G05	SYBR	28s	Neg Ctrl	FL 3-3 M (-)	37.8911		C05	SYBR	28s	Neg Ctrl	DR 3-9 M (-)	38.5364
	C07	SYBR	28s	Neg Ctrl	EF 1-2 M (-)	38.7858		G07	SYBR	28s	Neg Ctrl	FL 3-3 M (-)			C07	SYBR	28s	Neg Ctrl	DR 3-9 M (-)
	C09	SYBR	28s	Neg Ctrl	EF 1-2 F (-)			G09	SYBR	28s	Neg Ctrl	FL 3-3 F (-)	39.165		C09	SYBR	28s	Neg Ctrl	DR 3-9 F (-)
	C11	SYBR	28s	Neg Ctrl	EF 1-2 F (-)			G11	SYBR	28s	Neg Ctrl	FL 3-3 F (-)	38.83		C11	SYBR	28s	Neg Ctrl	DR 3-9 F (-)
	C13	SYBR	28s	Neg Ctrl	EF 1-2 F (-)			G13	SYBR	28s	Neg Ctrl	FL 3-3 F (-)			C13	SYBR	28s	Neg Ctrl	DR 3-9 F (-)
	C15	SYBR	28s	Neg Ctrl	EF 1-2 F (-)			G15	SYBR	28s	Neg Ctrl	FL 3-3 F (-)			C15	SYBR	28s	Neg Ctrl	DR 3-9 F (-)
